# Supplementary material for: Living apart together: crosstalk between the core and supernumerary genomes in a fungal plant pathogen
Source: BMC Genomics. 2016 Aug 23;17(1):670. doi: 10.1186/s12864-016-2941-6 (PMC4994206; doi:10.1186/s12864-016-2941-6)
Supplement: Additional file 3: — List of 60 F. poae isolates used for diagnostic PCRs. The origin, host and year of isolation are given. Mating type and insertion results are provided, methodology of the diagnostic PCRs are described elsewhere. (XLSX 12 kb) [file 12864_2016_2941_MOESM3_ESM.xlsx]

## Sheet: Blad1
Additional file 3 - List of 60 isolates of F. poae used in this study for diagnostic PCRs. The origin, host and year of isolation are given. Mating type and insertion results are provided, methodology of the diagnostic PCRs are described elsewhere.
ID	Location	Host	Year	Reference	Mating type	Insertion 1	Insertion 2
175	Norway	barley	1996	CBS	no amplicon	no amplicon	no
185	Norway	barley	1996	CBS	MAT1-1	no	no
1879	Bottelare, Belgium	wheat	2010	this study	MAT1-1	no amplicon	no
2004	Zwevegem, Belgium	wheat	2010	this study	MAT1-1	no	no
2019	Zwevegem, Belgium	wheat	2010	this study	MAT1-1	no	no
2022	Zwevegem, Belgium	wheat	2010	this study	MAT1-1	no	no
2023	Zwevegem, Belgium	wheat	2010	this study	MAT1-1	no amplicon	no
2028	Zwevegem, Belgium	wheat	2010	this study	MAT1-1	yes	no
2031	Zwevegem, Belgium	wheat	2010	this study	no amplicon	no	no
2033	Zwevegem, Belgium	wheat	2010	this study	MAT1-1	no	no
2041	Zwevegem, Belgium	wheat	2010	this study	MAT1-2	no	no
2043	Zwevegem, Belgium	wheat	2010	this study	MAT1-1	no	no
2044	Zwevegem, Belgium	wheat	2010	this study	MAT1-2	no	no
2371	Bottelare, Belgium	wheat	2011	this study	MAT1-2	no	no
2375	Bottelare, Belgium	wheat	2011	this study	MAT1-1	no	no
2377	Bottelare, Belgium	wheat	2011	this study	MAT1-1	no amplicon	no
2380	Bottelare, Belgium	wheat	2011	this study	MAT1-1	no	no
2381	Bottelare, Belgium	wheat	2011	this study	MAT1-1	no amplicon	no
2390	Bottelare, Belgium	wheat	2011	this study	no amplicon	no	no
2392	Bottelare, Belgium	wheat	2011	this study	MAT1-1	no	no
2395	Bottelare, Belgium	wheat	2011	this study	MAT1-1	no	no
2410	Bottelare, Belgium	wheat	2011	this study	MAT1-1	no amplicon	no
2411	Bottelare, Belgium	wheat	2011	this study	MAT1-1	no	no
2424	Koksijde, Belgium	wheat	2011	this study	MAT1-1	no amplicon	no
2476	Poperinge, Belgium	wheat	2011	this study	MAT1-1	no amplicon	no
2491	Poperinge, Belgium	wheat	2011	this study	no amplicon	no amplicon	no
2514	Zwevegem, Belgium	wheat	2011	this study	MAT1-1	no	no
2516	Zwevegem, Belgium	wheat	2011	this study	MAT1-1	yes	yes
2517	Zwevegem, Belgium	wheat	2011	this study	MAT1-1	no	no
2519	Zwevegem, Belgium	wheat	2011	this study	MAT1-2	no	no
2521	Zwevegem, Belgium	wheat	2011	this study	MAT1-1	yes	no
2524	Zwevegem, Belgium	wheat	2011	this study	MAT1-1	no amplicon	no
2525	Zwevegem, Belgium	wheat	2011	this study	MAT1-1	no	no
2531	Zwevegem, Belgium	wheat	2011	this study	MAT1-1	yes	yes
2548	Zwevegem, Belgium	wheat	2011	this study	MAT1-1	no	no
2565	Zuienkerke, Belgium	wheat	2011	this study	MAT1-1	yes	no
2569	Zuienkerke, Belgium	wheat	2011	this study	MAT1-1	yes	no
2570	Zuienkerke, Belgium	wheat	2011	this study	MAT1-1	yes	no
2671	Linter, Belgium	wheat	2011	this study	MAT1-1	yes	yes
6114	Denmark	barley	1964	MUCL	MAT1-2	no amplicon	no
6127	Wageningen, the Netherlands	wheat	1964	MUCL	MAT1-2	no	no
7555	Heverlee, Belgium	wheat	1965	MUCL	MAT1-1	no amplicon	no
9125	Ferrara, Italy	wheat	2005	Somma et al. (2010)	MAT1-1	no	no
9139	Ferrara, Italy	wheat	2005	Somma et al. (2010)	MAT1-2	no amplicon	no
9186	Ferrara, Italy	wheat	2005	Somma et al. (2010)	MAT1-1	no	no
9189	Ferrara, Italy	wheat	2005	Somma et al. (2010)	MAT1-1	no amplicon	no
9192	Ferrara, Italy	wheat	2005	Somma et al. (2010)	MAT1-1	no	no
9194	Ferrara, Italy	wheat	2005	Somma et al. (2010)	MAT1-1	no	no
9196	Ferrara, Italy	wheat	2005	Somma et al. (2010)	MAT1-2	no amplicon	no
9203	Ferrara, Italy	wheat	2005	Somma et al. (2010)	MAT1-1	no	no
9209	Ferrara, Italy	wheat	2005	Somma et al. (2010)	MAT1-1	no amplicon	no
11456	Heverlee, Belgium	barley	1968	MUCL	MAT1-2	no amplicon	no
30702	unknown	ornamental in vitro plant	1990	MUCL	MAT1-2	no	no
42824	Belgium	wheat	2000	MUCL	MAT1-1	no	no
bfb0173	China	barley	2005	Yang et al. (2008)	MAT1-1	no	no
F49	Ath, Belgium	maize	2007	MUCL	MAT1-1	no amplicon	no
K46	Ath, Belgium	maize	2007	MUCL	MAT1-1	no	no
L24	Buissenal, Belgium	maize	2007	MUCL	MAT1-1	no amplicon	no
Q57	Buissenal, Belgium	maize	2007	MUCL	MAT1-1	no amplicon	no
S46	Villeroux, Belgium	maize	2007	MUCL	MAT1-1	no	no
References
Somma S, Alvarez C, Ricci V, Ferracane L, Ritieni A, Logrieco A, et al. Trichothecene and beauvericin mycotoxin production and genetic variability in Fusarium poae isolated from wheat kernels from northern Italy. Food Additives and Contaminants Part a-Chemistry Analysis Control Exposure & Risk Assessment. 2010;27(5):729-37.
Yang L, van der Lee T, Yang X, Yu D, Waalwijk C. Fusarium populations on chinese barley show a dramatic gradient in mycotoxin profiles. Phytopathology. 2008;98(6):719-27.
