# Supplementary material for: Living apart together: crosstalk between the core and supernumerary genomes in a fungal plant pathogen
Source: BMC Genomics. 2016 Aug 23;17(1):670. doi: 10.1186/s12864-016-2941-6 (PMC4994206; doi:10.1186/s12864-016-2941-6)
Supplement: Additional file 4: — Conservation of the KEGG pathway for meiosis. The table lists genes belonging to the KEGG pathway for meiosis in F. graminearum (fgr04113) and their counterparts in F. poae, as well as the predicted function of the F. graminearum gene. (XLSX 11 kb) [file 12864_2016_2941_MOESM4_ESM.xlsx]

## Sheet: Blad1
Additional file 4: Conservation of the KEGG pathway for meiosis. The table lists genes belonging to the KEGG pathway for meiosis in F. graminearum (fgr04113) and their counterparts in F. poae, as well as the predicted function of the F. graminearum gene.
F. graminearum ID	F. poae ID	Predicted function (KEGG pathway)
FGSG_00281	g6158	hypothetical protein; K02830 cell cycle checkpoint protein [EC:3.1.11.2]
FGSG_00504	g6386	hypothetical protein; K02212 DNA replication licensing factor MCM4 [EC:3.6.4.12]
FGSG_00543	g6424	hypothetical protein; K06639 cell division cycle 14 [EC:3.1.3.16 3.1.3.48]
FGSG_00660	g6546	hypothetical protein; K03363 cell division cycle 20, cofactor of APC complex
FGSG_00852	g6847	hypothetical protein; K06269 serine/threonine-protein phosphatase PP1 catalytic subunit [EC:3.1.3.16
FGSG_00970	g6717	hypothetical protein; K06662 cell cycle checkpoint protein
FGSG_01030	g6642	hypothetical protein; K02213 cell division control protein 6
FGSG_01046	g6624	hypothetical protein; K03349 anaphase-promoting complex subunit 2
FGSG_01212	g7132	hypothetical protein; K02605 origin recognition complex subunit 3
FGSG_01234	g7155	similar to adenylate cyclase, ACY; K01768 adenylate cyclase [EC:4.6.1.1]
FGSG_01312	g7236	hypothetical protein; K12767 serine/threonine-protein kinase RIM15 [EC:2.7.11.1]
FGSG_01336	g7262	hypothetical protein; K02603 origin recognition complex subunit 1
FGSG_01347	g7273	hypothetical protein; K02178 checkpoint serine/threonine-protein kinase [EC:2.7.11.1]
FGSG_01467	g7397	hypothetical protein; K02608 origin recognition complex subunit 6
FGSG_01506	g7434	hypothetical protein; K02216 serine/threonine-protein kinase Chk1 [EC:2.7.11.1]
FGSG_01910	g7817	hypothetical protein; K06636 structural maintenance of chromosome 1
FGSG_02470	g8354	hypothetical protein; K02542 DNA replication licensing factor MCM6 [EC:3.6.4.12]
FGSG_02622	g8509	hypothetical protein; K02540 DNA replication licensing factor MCM2 [EC:3.6.4.12]
FGSG_02639	g8527	hypothetical protein; K02537 mitotic spindle assembly checkpoint protein MAD2
FGSG_02978	g4093	hypothetical protein; K08139 MFS transporter, SP family, sugar:H+ symporter
FGSG_04418	g5580	hypothetical protein; K12765 meiosis induction protein kinase IME2/SME1 [EC:2.7.11.1]
FGSG_04944	g494	hypothetical protein; K06679 mitotic spindle assembly checkpoint protein MAD1
FGSG_05042	g599	hypothetical protein; K08139 MFS transporter, SP family, sugar:H+ symporter
FGSG_05430	g886	hypothetical protein; K03456 serine/threonine-protein phosphatase 2A regulatory subunit A
FGSG_05437	g879	hypothetical protein; K03351 anaphase-promoting complex subunit 4
FGSG_05492	g821	hypothetical protein; K03350 anaphase-promoting complex subunit 3
FGSG_05504	g810	hypothetical protein; K02365 separase [EC:3.4.22.49]
FGSG_05894	g1490	hypothetical protein; K11584 serine/threonine-protein phosphatase 2A regulatory subunit B'
FGSG_05949	g1542	hypothetical protein; K10878 meiotic recombination protein SPO11
FGSG_06074	g1672	hypothetical protein; K03348 anaphase-promoting complex subunit 1
FGSG_06092	g1691	hypothetical protein; K03353 anaphase-promoting complex subunit 6
FGSG_06122	g1724	hypothetical protein; K02604 origin recognition complex subunit 2
FGSG_06231	g1836	hypothetical protein; K02606 origin recognition complex subunit 4
FGSG_06754	g10461	hypothetical protein; K06669 structural maintenance of chromosome 3 (chondroitin sulfate proteoglyca
FGSG_06777	g10485	hypothetical protein; K02209 DNA replication licensing factor MCM5 [EC:3.6.4.12]
FGSG_06781	g10489	hypothetical protein; K03355 anaphase-promoting complex subunit 8
FGSG_07105	g10826	hypothetical protein; K02210 DNA replication licensing factor MCM7 [EC:3.6.4.12]
FGSG_07139	g10862	hypothetical protein; K06671 cohesin complex subunit SA-1/2
FGSG_07233	g10954	PP1_NEUCR Serine/threonine protein phosphatase PP1; K06269 serine/threonine-protein phosphatase PP1
FGSG_07251	g10972	hypothetical protein; K04345 protein kinase A [EC:2.7.11.11]
FGSG_07855	g11558	hypothetical protein; K02214 cell division control protein 7 [EC:2.7.11.1]
FGSG_08468	g3390	CDC2_AJECA Cell division control protein 2 (Cyclin-dependent protein kinase); K04563 cyclin-dependen
FGSG_08729	g3662	hypothetical protein; K04345 protein kinase A [EC:2.7.11.11]
FGSG_08887	g3823	hypothetical protein; K03352 anaphase-promoting complex subunit 5
FGSG_09310	g12251	hypothetical protein; K02309 regulatory subunit for Cdc7p protein kinase
FGSG_09592	g11947	hypothetical protein; K06628 cell division control protein 45
FGSG_09815	g11719	similar to AF508223_1 protein phosphatase IIA; K04382 serine/threonine-protein phosphatase 2A cataly
FGSG_09897	g8724	similar to AF420488_1 protein kinase SNF1; K12761 carbon catabolite-derepressing protein kinase [EC:
FGSG_10129	g8949	hypothetical protein; K12763 protein SOK2
FGSG_10228	g9057	hypothetical protein; K03114 mitosis inhibitor protein kinase SWE1 [EC:2.7.11.1]
FGSG_10815	g2142	hypothetical protein; K03357 anaphase-promoting complex subunit 10
