# Supplementary material for: Living apart together: crosstalk between the core and supernumerary genomes in a fungal plant pathogen
Source: BMC Genomics. 2016 Aug 23;17(1):670. doi: 10.1186/s12864-016-2941-6 (PMC4994206; doi:10.1186/s12864-016-2941-6)
Supplement: Additional file 5: — Transposable element prototypes. (FA 98 kb) [file 12864_2016_2941_MOESM5_ESM.fa]

>Fp_Fot2 
TACCATCCACAACCCCTCTTTCGCCACCACCCCTCTTTCGCCAGGCAAAATAAAAAAAGT
TCCACCAAAACTCATCAACTTCACTTACACGAAAGTCAGCCTAAATATATAGCTACTCAA
GAGAAATTACCTCTATTGATCATAAAAATGATTGGATGTGATGATTCTGACCTTATAAGG
CTGTGCAGGGTACGTGATCTATGCGTGCTGTGCTATGGAAATGTCGTTAGTTTGATCGCC
AAATTCCTCACCGCTCTTTGCCTTGTTTTTTGGTCTTTGTCTTTGACAACGACATGAAAA
TGCTTAGGTCAAGACTTCGATGGAAATACACAGAGGACGACGTGGCAGAGGCCATATTGG
ACGTTACTGACAATGGCTTTTCACCCCCTCAAGCCGCTCATAGACGGGGAGTGCCCCGAA
GGACTCTAATCGACAGACTTCACGGCCGCGGGGCCGTGAAAGAGCAGATCCACCCTCATC
GACGGTTGTCCAAGAGACAAGAGGATAGGCTGGCTTTCTGGATTCTCCGCCAGGAGTCCT
TGGGCTATGCTCCGTCCCATAGTCAAATCCGCGCTTGTGTCATGGGCTTGTTGAGACAGC
AGGGCGAACATCCCAACTTGGGACGCAACTGGGTGATCAAGTTTATCAATCGCCGCGCAG
ATCTAAAGACCAAGATGGGTAGACGTCAAGAAGCTAAAAGGTTCGACTCTTTTACCCCTA
AAGCGGTTCATTGGTACTTTGATATCCGGGATGGCCAGTATGGCTGGATCAAGCCTGAAA
ACACCGTCAACGTTGATGAAGGGGGTATTATGACTGGTTTCGGCAAGTATTCACCTCTAC
TACTTGTCTGTGCTTGCATTTTGACTGACTAATTCTCTTCATTCAGGCCTAGATAGCTTA
GTTGTTGGAAGCGCGGACCCGAAGCGCAAGGCGTTTCTCAAAGGACCACAAACTCGAAAT
TGGACTTCATTCATCGAAGCTGTCACTGCTGACGGCCGCGCTTTAGTTCCTGGCATAATC
TTCAAGGGAAAAGAACTGCAGAAACAATGGCTTCTTGAGGAGTTCAAGCAGATAGCAGAC
TGGTATTACATAACATCGCCCAACGGGTGGACTGATGACCACATAGGCATTGAATGGCTT
GAAAGAGTTTATCTACCCCAGACTACACCTGCTGACGAGTCAGACGCTAGACTGATCATT
TTAGATGGTCATGGAAGCCATGCAACAGTATGTTCTCCATTTTCCCCACCTCAAGATTAG
TGCTGAGTGATGGAAGGATGAATGGATGGCTACGTGCTTTTTGAACAACGTTTATTGCTG
CTATCTACCAGCACACTGCTCTCATGGACTCCAGCCACTGTACAATGGAGTATTCAACGC
ATTGAAGGCTGCATATCGACGAGAGTTGGAAAGGTTCGCTTCGTTGACTGATTCCGCTCC
GATGGACAAGGTCAATTTCATCAGGGCCTACGCCAAAGCTCGCCGAGTTGGAATGACTAA
GAAGAACATACTGTCAGGCTGGAGGGTCACTGGAAACTGGCCAATTTCACGTGCGAAAGC
GTTACGGCACCCTGAAATCCAACAAGATAGGCCAAACGGCAGCCCAAGAGTGACTCCTGA
ACCCAGGCCGTATCTTGGCTCGGACGATACGCCACAGACGAGCCGTCAAATTCGTGATCT
TGGGTTGAACAAGACACCAAAGACGCGGAGACGATACAACGTGATAGCCAAGGGCTTTGA
AGCTCACCAGCAGACAGTAGCGGCGCATACGCAGAGGATTGCCAGCCTAGAGGAAGAATT
GGCTCGGCTGAAAAGAGGGAAGAAGAGGAAGGCGGTGCCGAATCCTAACAAACGTTTCAT
GACTCTTGGAGAGACTCTAGCTGGTAAAGAGTCCATACCAGAAGGGGCGACTCGTTATAC
GCCTATCGGGGTGGAATTTATCTCTTCAAGCGAGCAAGAGTCAGCATCGGAGGCTGGCTC
GGTCATAGAAGTCAGAGAGGAAAACATACCCCACCAACCAACCAGGCGGTCGCAGCGGAT
AGTGAAAAAAACCAGAGTACAATAGATTGATCTACTTATGACTCATTAAATGAATGATTT
TACGCATTTCTGTCAATTTGGTCAAATTCTGTGTAAGTGAAGTTGGTGAGTTTTGGTGGA
GCTTTTTTTATTTTGCCTGGCGAAAGAGGGGTGGTGGCGAAAGAGGGGTTGTGGATGGTA
>DTF_Fot3-C
TACCATGCAGTACCCACCCCCCGTACGTACCCACCACTCGTACACCAAAAAGAAATCTTC
CTCATACAAAATGTCCGATTTCACTCAATCACTGCTTGAGCCAAACTGGAGTGATGAGCG
TTAGAAATGGCCGTTTGGCCTAAAATCCCATCCTGATTGATCCTAGCACATTTCTTTTTT
CATCACGTAGGTAAGCCGAATGGTCACATGGCACGTTTGCAAAATCTTCTAAAATGCCAC
TATCATCAGTAGCCTTTGACCATGCGTCATTGCGATTTAAGCTACACTAATCTTCCAAAA
TCGTTTAAAAAATGTATTCAGCCTCTTGCGCAGTGAGCGATGTTGTAGATGCCATGCTAG
ATGTTTCCGATAATGGCCTTTCGCAGTACCAGGCCGCACAGAAGCATGGCATCCCTCCTG
CCACCCTCTCCGACCGATTAAGAGGCTTACCGTCAAAATCAGACATCACCCAGCCTGCCC
AGCTTCTTTCCAAGTCTCAAGAGACTAGGTTGGTTACATGGATACTCAGACAAGAAGCAC
TGGGCTATGCTCCCTCTCACAGCCAAGTTCGCGCTACCGTTGCTGCTCTTCTGAGACAAC
AAGGTCAAGGAAGGACTATCGGCGTGCACTGGATATCCCGATTCATGAAACGCCATCCAG
CTATCAAGACGAAGATAGGCAGGCGTCAGGAAGCGTCAAGGTTTAATTCCTTCACTCCAA
AGGCCGTCAATTGGTACTTTGATATCCGGGAGCAAGAATATGGTTGGATCAAGCCTGAGA
ACACGGCCAATGTCGATGAGGGCGGTATCATGGCAGGGTTTGGTAAGAGATCGTCTGCTA
TTACTATGGGCTTACTATTGAACTTCAAAATCAGGGTTAGACTCTCTAGTTATTGGTAGT
AGCGATCCCAAGCGAAAGGCCTTCCTCAAAGGGTCTCAGTCCCGCACTTGGACCAGCTTC
GTCGAATCCGTGACTGCCGATGGCCGTCTTTTAAGACCAGGGATCATCTTCAAAGGTAAA
GAGCTTCAGAAACAATGGTTTATCGAGGAGTTTAGGAAGATAGCGGACTGGTATTATATC
ACCTCCGACAACGGCTGGACTGACAACCATATCGCCGTTGAATGGCTCAAAGAGGTCTAC
CTGCCTCAGACACAACCTGCAGACGAGTCTGACGCGAGACTTATCATACTAGACGGCCAC
GGAAGTCATGCATCTGTGGGTACCTAGCTCGGCTGTGTTGTGATTAACGCTGATTCGAAA
TCTAGGACGAGTGGATGGCTACGTGCTTCTTGAACAATGTGTATTGTTGTTACCTCCCAG
CACACTGCTCTCATGGCCTTCAGCCGTTGGACAATGGAGTCTTCAATGCCTCCAAAGCTG
CGTACCGCAAAGAACTGGAAAAGCTCCTCAGTCTGACTGATTCTGCACCGGTGGATAAGG
TCAACTTCATTAGAGCCTACGCAAAAGCCAGGACAGTGGGCATGACCAAGAAGAATATAC
TTTCGGGCTGGAGAGTGACTGGGAACTGGCCGATTTCACGACGTAAAGCACTTGCACATC
CAGAAATTCAGCCAGACAAGAAGGAAACTACGCCTGCATCGGAGGGAGCCAAAGACAGAC
AAACGGACTCTGACAATACACCAAAGACCAGCCGCCATATCAGAGATCTGGGGAAGAACA
AGAGTCCCTCAACAAGGAGACGCTATTCTGTGATCTCGAAAGGGTTTGAAGCCCAAGAGT
CAAAGATCGCCTCGCTAAGGTCAAGAGTAGCCAGTTTGGAGGAGCAAGTTAGCCGGCTGA
GCAGAGGTGAGAAGAGGAAGGCGGTACCGAACCCCAATAAGAAGTTTATGACATTGGCCG
AGGCTCTAGTGGCTGGTGATGTTATTTCCAGCCCGTCTCGGGCAACTCAAGAGACAGAGG
CTGTTGAGGACGTGATCGAGGTTGGCGGGGTGCAGGAGGGCGAAAGCTCAAATTCTGCGG
TGGAAGAATTACCTGTCATGCACACTCGCAGGGGCCGTAAAGTCAAGAAACCTAGAAGAT
ATTGAACTTTGAGCAAATTGAAACATATTCATATGAAACGTCACGTTGTTGCCATTTTTG
GTAATTTTTTAGTACGACGTTGAAAAGTTGCATTTTGTATGGGGAGGAAATATTTTTGGT
GTACGAGTGGTGGGTACGTACGGGGGGTGGGTACTGCATGGTA
>DTF_Fot5-A
TAACGTGGTTGATAAGCTTGCGTGACAGATAAGCATGCGTGACAAAATTCCCTCAACCTA
CATCATTACCATCTAATTAAATAATTCTCAACCACCCAACATGTCACAATCCTCAAGTGA
AGCTAGAATCCTTCTTGCCCTTCTTGCCCTTCAAAATGACCCAAAATTGAAAGTCCGACG
CGCAGCAGAGATCTATAAAGTTGGGCGTATGATGCTATGGCGTCGACAACAAGGCATTCA
ATCGCGAAGCGATTGGATTCCAAAGTCACGGAAACTATCTGATCTAGAGGAACAGATAAT
AGTCCAATTCATTCTCGACCTAGACTCGCGAGGATTTCCATCGCGATTGCGTTTTGTGGA
AGAAATGGCCAATTCTCTATTGGCTGATCGCGATGCATCACCCGTCGGCAAGCGCTGGGC
TCATAACTTTGTCAAGCGACAACCAGAGCTAAAGACGCGTTTATTTCGCAAATATGACTA
TCAGAGAGCTAAATGCGAAGATCCCACAATTATTCGTAACTGGTTTAGGCTCGTGGCAAA
TACAGTTGCGAAATACGGTATCCGATCAGATGATATGTGGAATTTTGATGAGACCGGTTT
TATGATGGGCATTATACAGTCCGGAATGGTCGTCACAGGCTCTGAAAGGGAAGGGAGGCC
AAAATCAGTACAGCCTGGAAACCGTGAATGGATTACTGCAATCCAAGCGATCAATGCAGA
AGGTCAATTGATCCCGCCGTTTCTTATTGGTACCGGCCAATATCACCTTGCCAATTGGTA
CCGGGAATGCGATCTTCCCGGCGATTGGGTTATTGCAACGAGCCGAAATGGATGGACAAA
TAACGAGCTAGGTCTTGAGTGGCTCAAGCACTTTGATCGATCAACAAGCAACCGATCAGT
TGGTGTCTATCGCCTTTTGATCCTTGATGGCCATGAAAGCCACCACTCCGCCAATTTCGA
GAGATATTGTGAGGAGAACAAGATCATTACGCTCTGTATGCCGGCTCATGCATCTCATCT
ACTCCAGCCTCTTGATGTTGGGTGCTTTGCTGTGTTAAAACAAGCTTATGGTCGACAAAT
AGAGCATCTGATCAGATGCTCTATAACTCATATTTCCAAGACCGAGTTCTTTGATGCATT
TTACGCCGCTTTTAAAGCTACTTTCACTAAAAGTAATATCCGGGGAGGTTTTAAAGGCGC
CGGACTTGCTCCTTTTAACCCGGAAAATGTGATCTCAAAGCTTGATGTGCAGCTACGGAC
TCCAACACCTCCCGGGGAGGCTACTGAACCATCAACCCCTTGGACTTCAAAGACCCCAAC
AACAGCAATTGAGGCCCAATCTCAGTCTGAATACCTCGAAAGGCGAATCAGAAGGCATAA
AAGTAGCTCACCAGAGTCAATTATTGAAGCTTTAAAGTCTAGTACTAAAGCAACAAAGGC
AGCTTTATATCAACTAGCCTTAGTAGAGGCTAGGTTAAAGAATCTTGAAGAAGCAAATAG
GATATTAAGCCGACGCCGGAGGGCTAAAAAGACTCGACTACAGAAAGGAGGGATTATGAC
TGTAGAGGAGGCATCACAAGTAATTGATCAGATGGATGTTGATACGCAGGTAGTGGCCGA
ATCATTGAGGAGTGGTGGGCGAAGGAGGTCGGTCGGACCGGGTGTTCGGCGTTGTGGTGT
ATGCGGCGAGACCGGGCATAATGCAAGGACCTGTAAGGTAGATATTCCAGCCTCTGGTGA
TGAGTATAGTGAGTAGTTTTAATTGATCAGATAGATTGTGGTTATTTTAAAGAGGTTTGA
TGTCTTAAGGCTAGGAATTTTGTCACGCATGCTTATCTGTCACGCAAGCTTATCAACCAC
GTTAT
>DTF_Fot3-A
ATACCATGCAGTACCCCTCTACCGATAAGACCCCTCCACTGATAAGCAAAAAAAAAGTTT
CCTCACACAAAATGCCCAATTTCACTTATACGGTTCTTGGCCAAAGATTGGAGTTATTTA
CATGAAACAAGCTGTGTCTCAACGGGAGTTTCATGTTGTTTCGTATTATACTATTCCTTT
TTGCGTCGTATGAGCGGTATGGCAGTATGGCACTAATGCAAAATCCCCATCAATGCCTCG
TCTACGAACAGTCCTCCCCATAACTTTCGGGTTTTCCATCTACACCAATCTTCCATAATT
ACCCTGAAGAATGACTCGAGTATGTTACACAGAGGGTAAAGTTATTGAAGCCATATTGGA
TGTCACAGATAACGGCCTCTCCCAGAACAAAGCCGGGCAGAAGCATGGCGTCCCTCAGCC
GACTCTTTCAGGCCGGTTAAGAGGTGTACCACCAAAGTCTGAGGTCACCCATCCTGCCCA
GTTATTACCTAAGTCTCAGGAGTCCAGTTTGGTTGCCTGGATACTTCGACAAGAGGCCTT
GGGCTATGCCCCTTCTCATAGTCAAGTTCGCGCCACTGTCACTGCCCTCTTACGACAACA
AGGCAGGGAAAAGCCTATCGGTATACATTGGCTAGCCAGGTTCATAAAACGCCATCCATC
CATAAAGACAAAGATAGGTAAACGGCAGGAAGCTTCAAGGTTCAATTGTTTTACCCCGAC
CGCCGTCAATTGGTACTTTGATATCCGGGAGAGAGAATATGGGTGGATTAAACCTGATAA
TATAATTAACGTCGATGAGGGCGGTATTATGGCAGGATTTGGTGAGTTATTATCGTTTTG
GCCATGAATATAGCTAATGCATTGCGAACCAAGGCTTGGATTCTTTGGTCATCGGCAGTA
GCGATCCCAAAAGGAAGGCCTTCCTCAAAGGCTCCCAGTCCCGCACCTGGACTAGCTTTA
TCGAGGCCGTCACGGCAACTGGCCGTCTTCTAAAGCCTGGGATCATCTTTAAGGGCAAAG
AGCTTCAGCAACAATGGTTTGTCGATGAGCTCAAGCAAGTGGCCGACTGGTATTACATCA
CGTCCGAGAACGGCTGGACGGACAACCATATCGCAGTCGAGTGGCTCAAAGAGGTCTACC
TTCCCCAGACTCAACCAGAAGATGAGTCCGATGCGAGGCTTATCATATTAGATGGTCACC
GAAGCCACGTATCTGTACGTATCTGGCTGTTTTGGATCTGGTGAATCGAAGACGTTGTTA
ACTCTAAATCCAGGATGAGTGGATGGCTACGTGTTTCTTGAACAACGTATATTGTTGTTA
CTTACCAGCTCATTGCTCTCACGGCTTGCAACCACTTGATAACGGCGTGTTTAATGCTTC
TAAAACTGCCTACCGCAAAGAACTCCAAAAGCTGACGAGCCTGACTGATTCTGCGCCAGT
GGATAAGGTCAACTTCATTAAGGCCTACGCTAAGGCTAGGGAAGTGGGAATGACGAAGAA
AAACATCCTCTCAGGCTGGAGAGTGACTGGAAACTGGCCGATTTCACGACGTAAAGCACT
TACACATCCTGAGATTCAACCAGAGAAGAAGGAAGTAACGCCTACATCAGATGGCCACAG
GGACGGGCAAATCGACTCTGATAACACACCAAAGACCAGCCGCCATATCAGAGATCTAGG
CAAAAATAAGACCCCATCGACAAGAAGACGCTATTCAGTGATATCCAAAGGGTTTGAAGC
TCAAGAATCGAAGATTGCCTCCTTAAGCACAAGAGTAGCCAGCTTAGAGGAGGAAGTTGG
GCGGTTGAGCAGAGGCAAGAAGAGAAAGGCGATACCGAATCCCAACAGGAAGTTCATGAC
ACTAGCCGAGGCTCTAGTGGCTGGTGACGCTATTTCAGAACCAAATCAAGCAGCTGACGA
GACAGAGGCTGTTGAGGAAGTGATTGAGGTGGGAGGAGCGGAAGAGGATGAGAGCACAAA
TTCGGAGGCAGAAGAATTACCTGCCGCACGAACTCGCGCAGGCCGTGTAGTCAAGAGACC
AAGAGGATATTAAGTTGCATGTAATTCTAAACCGAGAAACAGCAATCAATTTGTTTTTCG
TATTTCTGGTGACTCTTTGTAAGGTGGCTGAAAAGTAGCAGTTTGTATGGGGAAACTTTT
TTTTTGCTTATCAGTGGAGGGGTCTTATCGGTAGAGGGGTACTGCATGGTAT
>DTA_Tfo1
CAGTGTGTCCAATAACCAAGTTATTTGATTTGCTTGGTTGTGGTTGGTTGATTACGTAAC
AACCAACCACAAGTAAGACCCCCTCCGACCAACCACAAGCAAGCCTTTTTGGCTTACTCG
AGTTAACTTGAAGTTACTCGACTAAGTTACCGGATTGGGAAAGTGGCCAACAAAGTCTAA
CCTTAATAGGGCAGGCTAGGAAGACAGCGCACCCTGATTGGCCCAGTCTTTAAATGAAAT
GGGTGAGGATCTCCTTTTCTTTCTCCTCCAACCTTTCCACAGAGCCAAGGCTGCCGATTT
GGTCCAATAACTTGAAGAACAAACCAAATATGTCTTCGCGCCCATTCTTTAAGCCTCATG
GAAGGCTCGAAAAAACCACTCCTCCTAGGACCCCTTCTGAGTCGCTCGGCCCCGCCCAGC
CGAGCACTCCTAGCTCCGCCTCAACTCAAACCCATGTGCCTAACGATAAGCCCTCCCCTT
CAAGGCTTTCTGACGAAAGAGGTGCGCCGGACGCCTCTCAGTGCCCTTTCCCTATCGACT
GGGACAAAATCCGCTACAACAGGAAGCCAGTACCATCTATTCGATACCGCCAGCCCCACA
AGCGCGCCATCAACTCCAAATCCCAGCCTTCAGCAATCTACAGGCACGGCGCACAGCTTA
CCACAGATGGGAACAATAAGTTCTGGCTCTGCAAGTATTGCCATAGTAGCGGCCATCACG
ATGCTGCGCTTTTTGCCAGTGAGAGCACGACCAGCATCAATTATCACCTTAAACAGCAGC
ACAGACTGGAAGAATTCGGTTACAAAGCCATAGGAGCCGATCCTTTCAGCATAGCCAAGA
GGACAGCAAGCCTTACGCCATACCTCGGAAGCCGGCGCGCGGTGTTCAACGACCTGAAAT
TCAAGGACGATTTTACTGACTGGGTGATTGACCTTGGCCTCACATTTCGTCAGGCGACTC
ATCAGCGGACGAATGAGATGTTTATCAATTATCTGGAGGATATCGATAAGATCCTTCCCA
GAAGCCCATTTACTCTTGGCAGTTGGGTCAAAGAGAAGTGGCTTGGCGATGGTGGGAGAC
GCGTTTGGCTAAGGACAAAGCTGCAATCCGCCAAAAGCAAGGTCCATGTATCGATGGATG
CATGGACATCTGAAGAAGGGACAAACTATCTTGCCGTTGTCGCTCACTTCCCGGATGAGC
GCCACAAGTTACAAACAGCTCTTCTAGACCTCCCACCTCTAAAGGGTCCTCATTCCGGTG
AGAACATTGCCAAAGTGTTGTCGACCGTCATCGACTTTTACGACGTCTCGCCAATCATTG
GCTTCTTCATGATGGACAACGCTGCAAGCAACGATGTATGCATCCAAGAGCTAGCAGAGC
AGTACCCGACAATCAACCGCGAAAGCCGCCTTCGGTGCGTCGGCCATATGCTGAACATCA
TCGTCAAAGCTCTTCTCTTTGGCAAGGGCGTTAGCAAGCTGGAGAAACAGCTGCGCGCTG
CATCCGATGACGAGCGGTTTGAGATATGGAGGAAGCAAAGCTGTATTGGCAAGCTCCATA
ACTTCTGCGTGTGGATCAACAGAAGCGACCAGAGACGGGAGCGGCTGAAACAGTACATCC
TGCGGGCTTATGACGAAGGCAGTATCGAACACCTCTACACCAGGGTCCTGGTCGATGGTG
GTATCCGCTGGAACTCTGTATATTCCATGATTGAGAGAGCTCTGAAACTCCGCCACGCCA
TTGATCTCTTCTTTCTCAACTATCGCCGCATCGTCGCCGAAGGATACGATATCTCACAAG
ATATCCCAACTCCGCAGGATTGGGTTGATCTCGATCACTTCCTCAATATCCTCAAACCTT
TCAAGGATCTAACAAAATGCATGGAGGGCCGGGCTAACAAATCTGGCTCGGAAGGATCAC
ATGGCTCACTTCACGAGACTCTCGAGTCGCTGGATGTGCTCTTCAAGAAGCTCCAAGAGG
CTGGGAAGTTCGCAGATGATCACCCTGACGTGGTGTCAACATACTATTCCCATGCTATTG
ATGCCGCTCGTATCAAGCTTGAGGAATATTTTGGCCTCACTGATGCCACCCCTGCATACC
GGTGTGCAGTTGCCCTACATCCGGCTAACAAATTTACCTATTTCGAGCTTGAATGGAGTC
ACAACAGGCAATGGATCAGCGGCGCAAAGAGAGTGGTACAGGAGGTTTTTGCACAATACG
AGGCAGCAGCTGCGGAAGCGGACCGAATGGACGGAGTAGGACAAGAGGAGGAGCCGGAGG
AGCTGGAGGAGGAAGCAATTGCTGACAACAGTAGTATCGCTCTTGATCCACTTCAGCAAG
CTCGTAAGCGTCGGCAGAGGCTTGCTGTCACTGCGATGTCAGCTACACGAGGAAAGAAGC
GGGTAAAGTTGACGTCTGAGCTGGATGAGTTTATGGCGAGGACTAACAAGGCTGATCTGG
ATGTTGAGGATCCTCTGGAGTGGTGGGTTCGCCATGCATCTGACTATCCTATCCTGTCGA
AGATGGCGTTTGACTTGTTCAGTTGCCCAGCAATGAGCGCTGAATGTGAGCGCGTCTTCT
CACAGACAAAGAAGGTCATTACGGATGAACGGAACCGGCTCAGTTCGGACACGGTAGCAG
CGATTGAATGCCAGAAGCACTTGCTTCGAAGCGGAATATTAGCCTAGATCTACCACCGTA
GCTATACAGGGCATGAAAAATAGTCGAGTAATGTCAACCAACCAAGTAAATCAAGCCGCT
GTTGCCGAGTAAACCAAGTCAAGCAAGGGGTTCTGTCAACCAAGTAAAAAAAAGGGTCCA
AATTTTGCTTTACTTGGTTGTTGGACACACTG
>DTF_Fot5-C
TAACGTACATGATAAGCGGGTGCAACAGACAAGCGAGTGCAACAAAAAATCCCGCAATTT
ACATCTTCTCAACTTAATCAATTAATTTTCAACCACCAAATATGCCAGACCCAAATATTG
AGGCTAGGATTCTTCTTGCACTTCGTGCCCTTCAAAATGACCCAAAATTAAGTCTCCGAC
GCGCCGCAGGCATCTACCAGGTCCGTTATTGGACTTTATATCGCCGACAGAAGGGTATCC
TTTCTACGCGTGATTCTATCCCAAAATCACGCAAACTATCTGATCTAGAAGAACAGATCA
TAGTTCAGTTCATTCTCGATCTGGATTCGCGAGGGTTTCCCCCGCGACTGCGTTGTGTTG
AGGAGATGGCTAACCGATTGCTCGCCGACCGCGAGACGCCGCCTGTCGGCAAGCGCTGGG
CCTCTAACTTCGTCAAGCGACACAAAGACCTCAAGACGCATTTCCCCCGTAAATATGACT
ACCAGAGAGCCAAATGTGAAGATCCGACCATTATTCGCAACTGGTTTAGGCTCGTAGCAA
ATGTAATTGCGAAGTATGGCATCCGACCTGATGAAATCTACAACTTTGACGAGACTGGCT
TTATGATGGGCGTTATTGCGAGCGGAATGGTCGTCACAGGTGCTGAAAGGCGTGGAAGAC
CAAAATCAGTGCAGCCTGGAAACCGGGAATGGATTACAGTCATTCAGGCGATCAATGCCG
AGGGCCAAGCGATCCCGCCGTTCATCATAGGTGCGGGCCAATATCACCTCGCCCACTGGT
ACCGAGAAAGCAACCTCCCGGGCGATTGGGCTATTGCGACGAGTCCTAATGGCTGGACAG
ATAACGAGATAGTCCTCGAGTGGCTAAAGCACTTCGACCGGTGTACTACCAAGCAATCAA
AGAATCGCTATCGTCTCCTGATCCTCGACGGACACCAAAGTCACCACTCGGTCGACTTTG
AGAGATATTGCAAGGCAAATAAAATCATCACGCTTTGTATACCGCCTCATTCGTCTCATC
TGCTGCAGCCTCTTGATGTCGGGTGCTTTGGCCTGCTTAAGAAGGCTTACGGGCGAGAAA
TCGAGCATTTGATCAGATGCTCCGTAACCCACATTTCCAAAACCGAGTTCTTGCCGGCTT
TTTACACCGCCTACCAGGCCACAATGACAGAGAAAAATATTAAAGCAGCCTTTAGAGGAG
CCGGACTTGCTCCTCTCGACCCAGAAAGTGTAATCTCGAAGCTCGATGTGCAGCTGCGGA
CTCCAACGCCTGTGGAGGAGGTAGTTAGCCCCTCGACCCCTTGGGTCTCAAAGACCCCAA
AGACTATCCTTGAAGCCGACTCTCAGCTTGAATATCTTGAAAAGAGAATCAAAAGGCATA
AAAGTAGCTCTCCAGAGTCAATTCTAGAAGCATTGAGGTCTTCTTCCAAGGGAACAAAGA
TAGTTATGCATAAGGTTGCCTTATTAGAGGCCAGGGTCCAAGATCTTGAACAGGCAAATA
AGATACTAAGCCGGCGGCGGAGGGCAAAAAGAACCCGGCTACAGAAAGGAGGGGTGATGA
CAGTAGAGGAAGGAAGGCAAGTAATTGATCAAACGGATGTTGATGCGCAGGCGGTGGCTG
GACCATCGAGAAGTGGTGGTCAAGGAGGGCCTCCGCGAATGAAGGAAAGGCGCTGTGGAG
CGTGCGGCAAGACAGGACATAATGCAAGGACCTGTCAGATACTTGTCGCTATGTCTATGG
AAGAATATAGCGATTAATTTTACTTAATTAATAGTCTGTTGTGTTTTTATTGCTATTTCT
ATCTGAGATGTTGTGATGTTGTGTTGCACTCGCTTGTCTGTTGCACCCGCTTATCATGTA
CGTTA
>DTF_Fot3-B
TACCATGCAGTACCCACCTGCCGGTCATACCCACCTACCGGTCAGCGAAAAAAGAAATTC
CCCATACAAAATGTCCAACTTCGCTTGCACAGTGCTTGGCCAAAATTGAAGTTATTTACA
TGGAACAGATTGTGTCTTACTGAGAGTTTCATGTTGTTTCATATTGGCATGTTCATTTGT
ATTTTACACAAGCAGTTTGGTCGCATGGCACTAATGTAAAATTTCTCGAAATGTCTCCTT
CATCACCCAGCCTCCCCGAAATTTCATCAAACTTTTATCTGTAGCAGCTTCCTTTAATCG
CCTTGAAAATGCCTCAACAGTCTTATACAGAGAATGATGTCATTGAAGCTATACTGGATG
TTACAGATAATCACCTCTCGCAGCACCAGGCCGCCCAGAAGCATGGAATGCCCCAAACCA
CTCTGTCTGACCGATTAAGAGGCCTACCGTCAAAGTCCGAGGTCACCCAACCTGCCCAGC
TGTTATACAAATCCCAAGAGGCTAGATTAGTTACATGGATACTTCGACAAGAGGCCTTGG
GCTATGCTCCTTCCCACAGTCAAGTTCGCGCCACCGTAGCTGCCCTGTTGAGACAGCAGG
GCCGGGAAAGGCCTATCGGTGTACACTGGCTAGCCAGGTTTATTAAACGCCATCCAGAGA
TCGATACGAAGGTAGGAAAACGCCAGGAAGCTGCAAGGTTCAATTCTTTTACCCCAATGG
CTGTCAATTGGTACTTTGATATCCGGGAGAGAGAATATGGCTGGATCAAGCCTGAGAACG
CGGTTAATGTTGACGAGGGCGGTATCATGGCTGGATTTGGTGAGTACTGACCACTTCTGA
TACAAGACTTACCAACAAATTGCAAATCTAGGTTTGGATTCCTTGGTAATTGGCAGTAGC
GATCCCAGGAGGAAGGCCTTCCTCAAAGGCTCGCAGTCCCGCACTTGGACTAGTTTTATC
GAAGCCGTCACTGCAGATGGCCGTCTTCTAAAGCCGGGAATTATCTTCAAAGGCAAAGAA
CTTCAGAAGCAGTGGTTTATTGATGAGTTTAACAAGATCGCCGACTGGTATTATATCACG
TCCGATAACGGCTGGACAGACAACCATATCGCGGTCGAGTGGCTCAAAGAGGTTTATCTG
CCCCAAACTCAGCCAGCAGATGAGTCAGATGCAAGGCTTATAATATTAGATGGCCATGGG
AGCCATGTATCTGTGGGTGTCTACCTGTTCTCGATCAGAAATACCGCTGACTGAAAATCC
AGGATGAGTGGATGGCCACGTGTTTTTTGAACAACGTATATTGCTGTTACCTGCCTGCAC
ATTGCTCTCATGGCCTACAGCCACTGGATAATGGTGTTTTCAACGCATCCAAGGCTGCAT
ATCGAAAAGAACTCCAAAAACTGGCAAGCCTGACGGATTCTGCGCCGGTGGACAAGGTCA
ACTTCATCAAGGCTTATGCCAAAGCCAGGGAAGTGGGTATGACGAAGAAAAACATCCTTT
CGGGCTGGAGAGTGACTGGAAACTGGCCGATCTCACGACGGAAAGCGCTCATGCATCCTG
AGATTCAGCCAGACAAGAAGGAAACGACGCCTGGATCAGACGGCCACAGAGACGGGCAAG
TCGACTCTGATAATACGCCAAAGACCAGCCGTCACATCAGAGACCTGGGGAAGAACAAGA
GCCCCTCTACCAGAAGGCGGTATTCTGTGATATCAAAAGGGTTTGAAGCCCAAGAGTCCA
AGATCGCCTCTTTGAGCACCAGAATAGCCAGCCTGGAGGAGGAAGTTGGCCGGTTGAGTA
GAGGTAAGAAGAGAAAGGCGGTACCGAACCCCAATAAGAAATTTATGACGCTGGCAGAGG
CTTTAGCGGCTGGTGACACAATTTCAGAGCCAAACGAAGCAATTGAAGGGGCGGGTGTTG
TTGAGGATGTGATCGAGGTGGGAGGGATGGAAGAGGATGAGAGGTCATATTCAGGGAGGG
AAGAATTAGGTGTCGTACGCACCCGCACAGGGCGTGAGGTTAAGAGACCTAGAGAATACT
AAAATAGATCCAATTTTGATCTGAACTCCAGTGATTAACTTATTTTTACTATTTTTATTA
ACTTTTTCCCATGAGGTTACAAACGCGCATTATGTATGGGGGATTTTTTTTTTCGCTGAC
CGGTAGGTGGGTATGACCGGCAGGTGGGTACTGCATGGTA
>Rxx_marsu
TGTAGATTTACTAGCAAAGTGCTCTCGCGATCCGTGTCCTATGGCTTAGCATTCCACTCC
AAGAACGCCGTCTTTGCCAACCGGATATCCTCTAAAAAGCTTTGACTTGACCGACTTCGC
TTGCTCGAATCACCAGTTACCTTCTTGCCATCCATCGTCTCCGACTGCCACGCTCGCTTG
TTCGGCACCAGCTGCGCCAGCGGACGTCGAGGCGGGTTGAGCAGCAAAGCCCGTTCAAAG
TCGATCACCATAATCCCGCCGGTCTCGGGATTGAATAACATGTTTGCGAGCCTCACGTCT
TTGTGGACCACGCGCTCTCGATGCATGGCTCTCAAGGACCGAATGGCCTCGTCTTCGAGC
GACCTGCTCATGCCGCCAGCCCTCTGCGCTCCGTCGACGCTGCAGCCTCCCCAGGACAAA
AATGTCAAGTGCACCACGTAGACCCGGTGGTCGTAGTAGTAAGTCTTGTTCATCGATCGA
AGGTCAACCGCACCCAGGAAAACGGGCACGTGGACGCCTTGCACTGGCTTGAGACGCTCG
TAGACAGCAGCCTCGTGCTGGAGATCTTTGATGAAAGCCCGCACCGTGCCCTTGCTGACA
AAGGTGTAGCCATGAGCAAGTAGGGTCACTTGGAAAAGCACACCCCGCGCACCACCTTCC
CCCAATGGCCTGATCCCGTCGTCGAGAGACTGTTCCAGCTGCTTCCGGAGTAGGCGAAGC
CACTCCTTGTGGTCGACAGGATGACGTGCGCGGGCGGTAGCGCAGCTCCCGCAGTGAAGC
GCCACGTTCGGGCACTTTGGGTCAAGAAAACCACCCTTGACCATCCCGAGAAGACATTTC
TGCGTACAGTACTGCCGACCCTGCTCGCCGTCTCCGCGCGGCGGCCGCAACGCCAGTCGC
CGGCTCCGCCTGGTTCCTTGTCTTGTGTTTCGTCCAGTTGGCGTAGGCGTGTCCGGTGGC
CTGGATGCCGACTCGTCATCAGATGGCTCCGGCTTGCCGTCCTTCCTCAACGACCCCTCG
CCAATCTGGCACTTGGCAGTTCGACGCGTCCTTCTGCGCGGCAAGGCCGGCGACCGATCG
ACATCCTTGTAGGTGGTAGGTTCATGGCCAGGAGAGTAGGCTGACGACACCGATCGTTCA
TTTTCTGGGATAGAACGGAATGTCGATTCGAAGTCCTCAGACCACCTCTTCAAGCCATTC
ATAGCTTTTTGACGTTCCTCCTGGCTAATCTCCCGTCGCTCTCCAGGCGCACCGAGAGCC
ATGAGGGTGAACGCTAGATATTGACCGACAGCCGTGCATATATGGAGGTTGTTTGGATGT
GCCGACACCTCCGGACCAGGCTCTGCTAGATGATAGTACAGAGTCTCAGGGTCGTCGTCC
CAGTCGATGTTGAGAAACACGATAGCCTCGCCAGTAGTAAGAAGACCATACCCAAGGCCG
CTTTCAATCATGTAGTGATACGTCTGCGTGATGGCAGATGCCGTCAGCTTCTCCGCGTGG
TACTGGAAACGCGCGTCAGGGTTAATAGAAGTTGGAATCGTCCTTCGGTTCACAACTTCC
CTGTAGATGTCCATGGGGCGGAGACCGAGGCGAAGGTGCGGAGCGGTCAGCTTGTGGGGC
GGCTTGTACTCGGAAACGTAAACCATTGTGCGCTGGGAAGACGGCGTGTTGTCGGATCGA
TAGACGCAGATTTGATCCGGCCGCAACTGGTTGAGATCTATTCCGTGGTCCGGCGTCCGC
GGCGGCGTCGATGGGGTCTCCCTCTCAACCACTTCTTCGGCAACATCGCTGAGGGCATGG
GGATGGTTCTCAAAGACGACACCATCTCCGATCTGAAAATCCCTGCCGACCTCTTCGACC
TGTTTAAGATGTTGTACGATGGCCCTAACCGGATCCTCCACGCTATTATGTAGGAAATAT
TCGAGCGTCTTCTCGTCTCCTATCGGTCGTTGGGAGACCCGGTTCCCCATGCCGGCCAGG
AAGTTTCGGTTCTCGAAAAGGCGTCTTTCGGTAGGAAATGAATGGTGCAGTGTACCGAAG
GTGACCTTCTGTTGATGAAGGAAGTTGGGCCATGGCCTGAGGTTTTTAGGACACCACTTG
TTACGCGGGTTGGTCAACGGGCCCTTTGAGGTCAGTTTTGGATCTGTTTCGATGGCGAAG
CGAGAGAAGACGGAATCATGGCAAGCTGCAATGTATTCGTCAAGCGTCGTGAGTCGTGTG
TGTTCCTCTGCTTC
>DTA_Drifter
GATGTAGATGAAATGTAGATGTAGATAGATGTAGATCTACATCTATCTATCTACCAGAGG
GCATGTGGGTCATCTATCTATCTACCTGGAGGCCCGGTAGATAGACGAAATGTAGATAGA
TGCCAAGACGGCTGGTGAAAATTGGGTAAGGTAGCTGTACTTTCTCGGTACTGATGGCAT
CCTCCTACTCCGAAGTATTGATACCTCTGACGATCCCTTCCCCAACCGTCCTCCCATTTC
CCGATTTCCCCACGCCCTCCCCCTTTTTCGATTGGGTCTTGGTTTGGCAGATTCTCATTG
CCCTTGATGCCACCCAGAACATTGCCCAAATGGCATCTCAAAGCGATTTATTTAGTTACG
CAACTGATGCTAACATATCGGAAATATCCTATCCAGGAGATCCAACCTTGCCGATGCACG
ATTCCTCGTCTCGCAGCAGCCGTTCAATCATCAAAGACTGGGATGCAGTATCGCAGGCTG
TCCGCAGCCATTGGGTCCTCTCAGCTCGAACTGGACAAGCTACCGGCTGGTTTTGGGCTC
ACGGCTATGACGTTCAAGCTAGGTCCAAAGGCAATGAGTCTGGCCCCCATACGTGGCTCT
GTTGTCACTGTGTCCAGCATGGCGTTCCCCGGCCAAAGGCTTACGTCTCGTCCAATACTC
GGAACATTGAAGGTCATCTCAGCAAGGCCCACAATATTTTTCATCCAGATCCATCAAAAG
CAACACGATATATGCAGGAGCGCCCCCCTAATCAACTAACCCTTCATGATTTGGCAGCCA
AGAAACGGAAGAGGGACGACTTTCACGACGAGTTGGTTACTCGATTTGACAAGACCACGT
TCCAGCGCCACATTGTCCAGTGGATCACCGATGCAAATCTGTCATTTCGCGTACCGGAGC
ATAAAGGCCTCCAAAAGGTCTTTCAGTACCTGAACCCCTTGGTTCACGAGACTTCCGCCA
ATCTAACCCACGAAACGGTTCGAGTTAGGATCATCGACGAGTTCAACACATACAAATCGC
GCGTCATCCACGCACTGTCACGAAGCCCAAGCCAGGTTCATATTGCATTTGATGGCTGGA
CGTCCCGGAACAGACATTCATTCTTCTCCATAAATGCCTTCTTCCTCGATGAAGATACAT
TCCAGCCACGGAAGATCGTCCTTGGCCTCCCAAACGTCGCCATAGCGCACACGGGAGAAA
ATATCTCAGCCGCTATTATGGAGGTGTTGGATGACTTCGGGTTGATTGCAAGCAACAAGG
TTGGATGCATTATTCTCGATAACGCCGCAAGCAATGAAGGAGCAGTCGAAGCGATAGGCC
ACAAGCTTCAGTGGCAGAATCCGGCCAGCAGAAGGATTCGGTGTTTCGGGCATATTCTTC
ATCTTGTCGCCAAAGCGCTCCTCTTCATTAAAGACAGCAATACACTCGAGGACCTTGATG
CGGACGATTTTACAGAGTGGACAAAAAGAGGTCCAGTAGGTAAACTCCACAACCTTGTCG
TCTGGGTCAATCGGTCGAATAAGGCGACAGCAATTCTGCGGAAAATACAAGATGAGGACC
CTGACAAGTCCTATCCAGGCACTCTTGATGTCGTGCTTGACAACGGCACACGCTGGCTGT
CTCAATATTATATGATCGAGCGAGCAATTAAGCTCCGACGCTATCTGGAGGAGCTCATTG
ACATTGCGATTCAATCAAGCAGGAAATTTCAACGGCCCAGATCTACCCGTACCCAGCCGC
CAAGCCAACTCCCTCGATGTCTTGAGGAAGCAAATCTACTGAGTGACGCAGACTGGGATG
CCCTCAGTTGGTTCAGAGATATTCTTAGAATGTTCGATTCTTGCCTTTTGCGGCTTGAAG
GGGACTGTCAGCTCCGAGTCCGTAAGGGAGGCGTTGAAGCTCAATATGGAATTATTTGGC
AGGTTGCTGTCGCATATGAATTCCTCCTTTCAACGCTGGAGAAAGCAAAGACTGAGGCAA
CACATCGGGTGGAACCTAGCTACTATTCCTCGTGCGTCAATTCGGCCTGGGCCAAGCTCA
ACAAGTACTACACCAAGCTTGATGAGACGCCAATATACTATGCAGCCACGGTTCTCCACC
CCGGTATACAGTGGTCGTTCTTGACAAAAGCCTACGGTGAGAAGGAGGAATGGCTTTTCG
CGGCACGCCAGCTCATCCAAAAGCTCTGGGAAGAGGAGTATCGCGACCTTGCCGCTCAGT
GGGAAATCTCGAGCAGTAACCTTCCTGCCGCGGTGAGGGCGCGCGAGTACAATCCATTTG
ATTCCTTCCAAGACGAATTAATATCATCCACCCGCCACGGCCATGACGAAGCTACAGACG
AACTGGGGGGTGGTTGTCTACAAAGCAAGACATATACACAACATACCACAATCCTCTGGA
ATTCTGGTCTGCAAAGAGATTTGAGTATCCGCGAGTGGCGAAAATGGCGATTGACATCGT
CTCGGTCCCAGCAATGGCTTCTGAGTGTGAGAGGACCTTTTCTTCCGCTGGTAGTATGGT
TTCGCCCAAGAGGTCGCGCTTAGATGCAAGCACAATTGCCGTTACTCAGACGGTAAGGTC
GTGGTTACGGGCTGGGCTACCTGAAGGGTATGAAGGTTTACTGAAGGAGGTGGGCGACGA
CACGGCCGAGGATTAGCCGACCGTCTATCTACCGAATCTATCTACATCTACATGTAGCCT
ACATCTATCTATCTACATTGCAAATTATGACTAAGCATCTACATCTATCTACATGAGGTG
CCGGTAGATAGATGTAGAT
>DTA_RLT1
CAGGCTGGCGATCAATTCAACCATCAACTCAATCCCGTCAATTTTATGGAAGTTGAAGTC
ACGTGCATCAATTCAATCAATTCCATTTGACACTCCCATTGATTGTTTCAATTCCACCTA
GATGCTTTCAACGTTGACCATCGGTTGAAACTGTCGTTAATGGCAGTGGTTCAGGGTAGC
GCCCAGTCCGTGTAGTCCCATAAGTCGCATCCACAGGACCCCTGCTAATACTTTTGCCCC
GTATTTTTGATGCACGTGCCAACTGCACCTAGCATTAGGGGTTTATGAACGCGTCTCAGC
TGTCGTCGCGCCCCATGACCCTTGCAGAAAGATCATTGCGTGCATTCTATTCCTTTCCTA
ATCTTCAAATGGACGCCAACGTACCTGTCAAGTGCCAGAGTCCCGACTGCAGCGCACCTA
GTGCTTCACCTAATAACTTGGATGCTTCGCCAGGAGATTGGAAAGCCTTCCCATGGCACA
AGTTTCCGGGTTTCTCGATTTCGGAACGCGTTGGCAGGCAGACTTCGTGGGTTTGGCAGC
ACGGCTTTGACATTCAAGCCCGCGATTCTCCCACGAAGAGGAAATGGGTTTGCAAGCATT
GTCTTCGGAAAGCTAAGCCCAAGATGACAGACTTCTCTGCTGTTGGCACCCAGAATATCG
AGAAACATCTGTTCAGGGAGCACGGACTTGTCGATAAGTCCGGGAGGAGGAAGCCACCCG
CTCTTTGGAAGGGAAAGCAGGAGAAGACTCCCTCAAGGAACATTGTGGAGATGCTGAATC
TTGACACCTCAGACCCTAAAGAGCAAGCCATCGCGAACGCCCTCATACAGCGTTTCGACA
GGGACCACTTCCAGAGACTGCTCCTTGAGTGGGTGATCGACGCCAATATCTCTTTTCGCC
AGCCCGAGCATGGGCGGCTTCGACGTATATTCGAATACCTGAACCCATCAGTCGCAGCGA
CGAATGCTCATATCTCTCATGACACGGTTCGAAGGCGAATCATCGACCTTCATCTCCAAC
AAAAGACACGCATAATCGACCACCTGAGGAGTGTTCCAGGTCAAATTCATATTGCGTTCG
ATGGCTGGCGTTCAAGGAATCGGCATGCTCTGTATGGGATTGTCTGCTTTTATGTTGACA
AAAATGGAATCTCGTCGAAGTTGGTCCTTGGCCTACCGGAGTTGAAGAATTGCCATTCGG
GGGGAAATATTGCAGCCCAGATCCTCGAGATCTTGGAGAGCTATGAGATACTCGATAGGG
TGGGGTACATCACGCTTGACAACGCCGGGAATATGGATACAGCAATGGAGGACATTGCGG
AGGCGCTGGGATTCGATCCGAAGAAACGGAGAGTGCGATGCTTCGGCCATGTGCTCAACT
TGGTGGTGAAAGCCCTGTTGTTTGGGTACAAAGCTGAGGCTTTTGAAGCAGAAATTGATG
GAGAATCTGTTTCTGGCGCTGCCCAGCACGAGATCTGGCGAAAGAAAGGTCCCATTGGGA
AGCTCCATAACCTGGTCCATTGGATCCATCGGTCTGACAAGTTGACCTATCGTTTCCGTG
CGCTGCAGGAAGAACTTTTTCAGCATTCTGACAACCCGAAGATTCGAGCAAGGAAGCCTG
TCGACGTTGTTCGCGATAACCAGACGCGGTGGTTGTCGACCCTGTATATGATGCGACGCG
GTCTCTTGTTGCGTCCTTTTCTGGAGGACCTAGTTGAGAAGGTCACGCTTGAATTCAACA
AGGAATGCTGCAACGGGGCTAGACGGAGGGAAGAGATACCGCTCTGTCTCCGGGAGGAGA
GTCTTCTTGGGGAGAAGGACTGGAAAGTAATTGAGTTGATGGACAAGGTGCTGCTTGATT
TCGAGGAGGCACTCCGGATGCTTGAAGGAGATGCTCAGAGCCGGGTACGTAAAGGTGGCC
GCATTGAGGCATATGGCAATATGTGGGATGTTGCTTCAACGTATGAATTTCTGATGGAAC
GTCTGGAGGAGTGGAAAGCAGCAGCAGAGAATTACCCGGATCCTGAGCACTTCAGGATAA
ACATCAACCTGGGGTGGGATAAGTTGAACGAGTACTATACGAAACTGGACGAGACGCCAG
CTTACTATGCTTCCGCCATTCTAAATCCGGCCTCACGTTGGGGATATTTCGAGAATACGT
GGACCGACAAAGCACAGCTGCCATGGCTTCAGGAGGCAAAAAGAATGGTGAAGACTCTGT
GGGAGGAAGAGTATAAATCACTACCGAATGTTTCGAATTCAGATGAGGAACCTCCATTCA
AGCGTTTAAAGGCAATGAGTGCTCTCGAAAGACACCGAGCACACAGAACTTCGTCTCTAG
CAGGCAGATGTCCTTTGGATAGGTCAGTGAACGCAGACCATGATGAATATGACCACTGGC
TGTCGAGTCCGGACGTTAAGAGCGACCCTCTTGTCACGGATCCCATCCAATATTGGTGGG
AGAGACGGAAAGATTACCCTCGACTGTCGCGAATGGCTCTTGACCTGCTTTCGGTACCGC
CTATGTCGGCAGAGTGCGAGCGTTTGTTTAGTGTTGCTGGGCAAATGGTCTCACCGCTGC
GGACTCGACTGGAGGCTAGCACGATAGGGATGACACAGACGCTAAGGTCATGGGTGCGGA
ATGGCCTAATCGACGCGGTGGATACGTTGGTTGACGTATCAGATGAGGTTGGGAGTAGCA
TTATATGGGAGACAGAGGAAGATGGCCGAGACGATGGCGAATAACGTGTTGGGCATCTCG
GGGGGCGTATGAGGTTCAACATGTTCAATTCAACGCCACCAATTCAATTTGCAGATGCGG
TGGTTCAACTCCACGGGCCAAATACTGAGTAAGCTGTCAACGCAACGCCACGCGAGGGCG
AAATTGATGGAATTGAATTGATCGCCAGCCTG
>DTA_Hornet2
TAATATAATATGAAGTCTACGATATTGTGACAATATAATATGAGGATGTCCATATTGGCA
ATATATTATCTATATTGGGCTGTTAATTCTTGGGTGAATTAGCCCCGTGAAAGCTGCAGA
ACTCGGCCTTACCCTATATAAGAAGCAGGGATAGCTGGCATTTTATTGGCCATCTTTCAC
TTCCACGCACTTCTTTGTTGACAATTAGACCTAACACGCGATCACGCATGAAAGAAACGC
GTGAGGGAGTGCAGACCATGTTGGGTTGGGCCATCTTCGCCTCTGCTCCCCCCATTTCTT
TTTTTTCTTGTTTTTTTTTGTTTTTTGAAAATCACTCGTCGAACTCAACTTTACAAATCT
AACTGCCATGCCTCAACAACGCCTCTCTTTTGCGCAATGGTCACAACGAAGAGGGTCGTC
AATTTCTGGCGACCTTCTGGAGTTTTCCAGCCAGCAATCGGATGATCTGGACGTAAGCCA
AAAGTCCAAGTGCCTGTCATCTCAACCTCGCACCGTCTCCACAACCTCCTCTACCAAGCC
CAGAACATCATGGGTCTTCTCTCATATGCCAGACGAGGAGGTAGAGACGAGATACTACAA
TCAGCGGACCGGAAAGGAAGAGTGGCGCTGTAAACATTGCGACAAAACCTATGCCTCTTC
AGGGGGTACTGCAGCTCCTGCAAAACATCTCATGGACCCTCCTCCTGACGGTCACGGCCT
GCCAAAAGGAGCCCCGCGAACAGCGAAAGTTACAACTATACGAACTATTATCGAACAAGC
TCGTGTTGCGGCAGAAGAAAATCCCCGAAAACGCCGTCGACTCAACGATCAATCCGGAGA
CTCGATCGAACCTGACCAGCTCGAGGCGTTATACGTGAGGTTTATCACGGCCTGCTCTCT
CCCATTTCGGCTCGTGGAATGCCCAGAGTTCCGAGCACTCTTGGCCTACATCAATAACGA
TATCGAGACTTGGCTTCCGGATACGCATGATACCGTCAAGACATGGATTATGCGCCAATA
TGAATGCCAGAAAGAGAGGGTCAAGCAGCGCATACAGTCGGCAAAGTCAAGAATTCACAT
CAGCTGCGACCTTTGGACTTCTCCCAATTCTTTGGCCATTTTAGGCGTAGTCGCACACTA
TGTCACGGAAGACGGTCAGCTGGAACACCATGTTTTGGCGTTGAACGACATCGACAGTGA
GCACGACGGTTCTCATCTCGCTGTGGCCATTTTGAAGGTGGTTGACGAATGGGGCTTTGC
TTCCAAGCTTGGATATTTCGTGATGGACAACGCTGGCAATAACGACACCATGATGAGATC
CCTTTCGCTTGGTCAGTACAACTCACTATTTCTCCTGACTGGCGGCCCTAACATCCCACA
GGCCTCCTACGCCGATATGACATCCAATACGATCCCAAAGTGCACCGACTCCGCTGCCAA
GGCCATATCATCAACCTCGCCGCCAAAGCCTTCCTCTTCGTCACCGATAATGAGAAGCTC
GAACTCGACGATCCTGGTGTGCATAATGTGACACTAAAACATATTGAAGCGTGGCGGAAG
AAGGGGCCTCTTGGCAAGATTCACAACTTCGTCGTTTTCATCCAACGAAGTGTCCAGCGC
AGCCAAAAGTTTCTTACTATTAGCCATAACCGTAAGCTCGCACGGGACAACGACACAAGA
TGGAGCTCGTGGTATAACATGCTGCGAGTGGCCCTGAACCTCAGAGATGCGATTGACGGC
TATTTCAACAAATGGATGGAATTAGATTGCGCTGGAGACGAGCTCTCTTCAGAGGACTGG
ATCATCTTGGAGAAAATCAAGTCTTTCTTAGAGAAGCTGAAGATGACGACCAAGGCTCTC
GAGTCATCGTTTGCAACACTCGATAACGTCCTCTTGGCTATGGATTTCGTTTTGGCACAA
TTCGAAGCAGGGAAGGAGGCATATATTGACGATCCGATAATGGCGCCCATGTATAACTCT
GGCTGGGCCAAGTTGGACAAGTACTACCGGCTCACTGATGAATCGCCTGCCTACGTTGCC
GCTATCGTGCTCCACCCTTCGCATAAATGGCACTACATACAGGAGAACTGGAAAAAGGAG
TGGGTTGAGTCGTCAAAGAAGTTGATGGAGACGCTGTGGAATGACTATAAACCCGTGGAA
TCACCTCTTCCTCTCTGCGAGGTCCCATCGACGACCACGAACGAGTTCTTGAACTGGAGG
AACAAGCACCTGCAGCCGTCGCTCGTCACGGATGAATATGAACGATATTGCAACTCTGAA
CGGGTTTACGGGTTCACAAGCGCCCTTGCATGGTGGCTAGAGGAGACACAGCAGAAAAAC
TACCCAAACTTGAGTAAAATGGCGGTGGACATATTGTCAATTCCCGCAATGTCTGCGGAG
CCGGAGCGGCTCTTCTCCGGGGCCAAGATAACCATTACAGATCGTCGAAATCGGCTTGGT
AGTGATGTAGTTGAAGCTCTGGAGTGCCTGAAGTCATGGTTTGGGATACGAGAGCTTCAA
GGTGATGTACTTTAGCTGCCGCAGTAGAATAACCCAGATCACGTGCAATATATGGGATGT
ATTGTCATACTGGCAATATATTGGGTTCTTGGCAATACAATACAATATAGGCCAATGTCA
TATGGCCTAATACAATATGCACCACTTGGCAATACAATAATATTGCGAGGCTTCCATATT
GCCAATATACGTATTGTTTATATTATTCGCAACACTGCT
>DTA_Obara
CAGACTTGCGTATTGTGATATGCTAAAGTGATATCACACTGTGCTAAAGTGCTAAAGTGA
TATAACTATATCACCGTGAATATATAGTTATCACACTTTTTTTCAGCTAAATGTGATATC
ACGATAGCTAAAATGCTATTGGCCGTGTAGCATGCTTATCCGATAAGATTGGATAATCTT
ATCTACTTTTGTTGGATCTAGTTACTCTAATTAGCTTTTGCAACACCCCTATTGGCTTGT
ATCATCGTGCACAGACCATTGAGGCGCACAACGCGACATTTCCTGGTTGAGGATACACGA
GACATGTGAGACTCCAAGGTCGAAATGGTCTTCTGACCGTGAGAACATTGGCACGGATAG
AAAGCTCCTGACAGGAGATATCTAAACGGGCCAGTTTTGTTTGCATTACTTCCAATCTAC
GGAAAATCAGCATGTGTTGAAGTTCATCGTGGAAGTTTTTACAAGACAGGCCTACCCTAT
ATCTCAGTGCTTGAAAGATACCAGAGTGCTCACGTATTCCCCCACACTTGCGCAAGTACC
CTCTAAACAATATTAGTCGCATTTCATGGTCACAAAGATTCGCTTTTTAACCTCCCCCAC
GCTGGACATAGTTTTCATAAGAATTGGGAAATGGTCTCATTCAATAAATTACCGTTGAAA
TTTAGAAAGCAGTTGTTTATAGGCTGCGGGGAAATATGATTGCTGCAGTTATACGATACC
TATCCTGACGTGTAAGTCTCGGCGGTTTAGATGTATACACTAACACATCTTAGCACATCC
ACATAGCCTGGGCATTCAAGACAGCAAATCAAGCTCGATCGCGTCAGGTAGCGTCAGGGG
TCGGTTAACGCGTTCAAGAAATGAGAGTTTCAGCGAACCGCGCCACTCGTTCGACCGAAT
CGACCGAATTCGATCGAACGTTTGGGCCCGTTCGATTCGATAGCGAATAAAGTTCGATTC
AATAAAGACTTGGCATCGAATTAGTCTATCAATTCAATTCCCGTTCGTAAGATATCCATC
CCTGGTATTGGAGAAGTAGCATGGATGATAAGTGTTGCATAGGCAGCCACAGGAAACGGT
GTCACACGATTACGCGTGAATCATCAGAACAGTGTTACAGGTCTGTTGCAGGGTCAGCAG
GTCTAGTATCATACCTCGCCTCTTTACCTATAAGAAGGAGGAGAGCAAGAACAACCATGA
TGATAAAGAGACAGAAGACAATCATTCCGATCATCATTAGATTATGAGTTACCGGTACCT
AGTAAGAGCGCGCTGTCCGGCAGTCTGCTGCCTCGACTTTCAATATTGAATTATGAGTTC
ATCTTCAAAAGTTATCACTGATACCCTTACTCGATCACAGACTAGAGCATCACCCGATGA
TCTGCCCTTCGAATCATCTAGCTTCGACGTCATTTTCCGCACCACTCATCCAGAGAAGGC
CAAACTAGGGCCATCTGGCAAACGAAAGACGTCTGGTCGTGTTATGTATGAATGCCTTCA
TTGTCCCCCAGATAGTCCATGGTCAAATGGAAAGCGTGGCAATGCTATTTACCACGCGAA
AAGGAAGCATGCCTCTATTCTTCAGACGGAGGCCAGTACCGTAGACGAGCACGATACAGA
TATTATTACCCGGCCGTCAAAGCAGCCTCGGATGGATAATTTTTTTCAGAGTCGGCCATC
AGATGCCACTTTACGCCGCGTCTTTAACCGACAGCAATATATAGAATCGATTGTCGGTTT
GCTCACACGCCGTCGTTTACCATTCTCCGCGGTGAAATGGGATGAGATGCAGGATATCAT
ATTGGCATGCAATCCGGCTATTGAGGATCTTCTCCTCACGTCCCGCGACGCGGCGATGCG
TCATATTACCACTACTTTCGACTTATACCGATCCCAATTGAAAGCAAAGCTTCAGGCGTC
CGTATTGAAGATCCATTTCTCGACCGATCTCTGGACATCGCCTCATCGGCATGGCATTTT
ATCAGTATGCGCTAGATGGGTTGATAATGGCTATCGACTTCAAAAGGCCCTGCTAGCTAT
GCCTGAATGTCGATACAGCCACAATGGCGGGCGCCAAGCAACTCTAATGGCGGAAGCAAT
CGAAGAATACGGTATTGCGAAGCAAATCGGCTATGATACCGGCGATAATGCTACTTCAAA
CGATACCTGTTTAAAACATCTCTCACAAATGCTACAGGATAAATACGGTGTATGCTATTT
AGAACGCTGATTAATAGGTAGTTGGTTAACTGAGTCTAGGTATCTTTCCATCCCAGCCAG
CGTCGAATCCGATGCATCGCTCATATCATAAATCTCTCCCTTCAAGCCTTTCTCCTTGTG
TCCTCGAAAGAAGCTTTACGCGCAGCACTTGCCGCTTCTAGCGACGTGACCGGCGCCGAG
ATGTACGAAAAATTCTACTTCACACTATATTATATATCTGCCAACGAGCCAGCATCGCGG
TCCGAAGGTTCGGGACAGCAAGAACAGTCTTTTAGTAAGATATGGAAGGGAAAGGCTAAA
AGGGCCGCTCGGAAGCCCCCCGATTTCAAGGATGACAACTTCAGAGGCTGGCAAACCATC
CCGGCGATGCGTAAACTACATAACATTGCGGTCTGGCTTCGAAATTCATCTATCCACAGT
GATCTATGGGAAGATCGAGTAGGCTTGCGGCTTGGGATCGATAACGACACCCGATGGAAC
TCTTGGTATAAGCTGATCGATAATCTTATCAGAAGGCGATCACAGATCAAGCAATTCTTG
CTTGATTACGATAAGGAGATCAACGATAATATCCTCAACTCATCAGATTGGGATTACCTT
GAAAAAACACATAGATTTCTCCACCCATTCGCGTCGGCAACTTTATGGGCTGAGGGTAAG
AATTCTACATTGTCGCAAACATTGACAATTATGGATGGTTTATTACGCCACTATGAAAAG
AACAAGGTTTGCTGTCTCTTGATAGACTCTAAACCCTAACTTGGCTAATTATCCAATCTA
GGAACATTGCTCGAAGCTAGAGACGCTTGATCGCCGTATCCTTCATTCAATTGAGATGGG
CTGGTTCATTCTCGACAAGTATTATACGATGACCGAAGATGCGCCTGTTTACGCTGCCGC
CCTCCTTCTTGATCCTTCAAAGCGAATCAGGTACATTGAGCGCCACTGGCCAGAGTCATG
GCACGAAAACGCCATTGCTGGTGTCCGTACAATTTGGGAAGAAGAGTACAAAACTCAGCC
TGAGACTGGACCTGCAGAGTCGGTTGATGAGGTATGTGCTTCGCAAAAGCGGCAGCCGAA
CGAGTGGGACGCTTTACTTGAAGAGTTGGAAGTCACCGAGGATCTGGGTGATTGTATGGA
CGATCTTGAAGACTTTATCAAGGCAACACCCATCAAAATAAGTGGATCACCACTTCAATG
GTGGTGTCATAAGGATCAGCGGAAGACTTATCCTCAGCTAAGTCGAATGGCTATTGATAT
CCTCTCAATCGCGCCTGAATCAGCTGATCCGGAATCTGCTTTCTCTGGTGGTCGACGTAC
TCTCTCCTGGGATAGAGAACGAATGAGTTGCGAGAATCTTGAGAAGGTTGAATGTATAGG
TAACTGGCTGCGTGAAGGCCATATCTAGAAGGCTGTTCATGGTGGTATGGGTGTAATTAC
TGATACGGGTTTTAATAGTGGCGGCGATGAAGACTCCGATGTTAATTTTGATTGATTTGC
GGATGTCTGACAGCATAGGTGGTAAAGTGCTATAGTGATATCAATCGTGCTAAAGTGCTA
GGGTGATATTCTAGCACACTTTTTGCGAATATGTGAATATGAATATGAATATCACTTTAG
CACTTTATATCACAATACGCAAGTCTG
>DTF_Viserion
TATTACCCGTGGATTCGACCTAACGGAGACCCCACTCATAGAGTGGGCGGCAAAATTCTG
GGACAAGGGCAAAATTCTGGGACAGCCGGATACCCCGCCCTGTCGGAACTTCATTAGAAT
CACCCGCCAAATCCAATGAATTCCAATACACACATACGTATAATTCAGTCGACTCTCATT
TATGAAGCTGCCTTTTTGATCTAGCCGATAAAATGCCGTATCCGTATCGCGTCAACGATG
CTGTACGAGCCGCCCGGGAGGTCCTTGTATCACAAAACCGCCCCAAGCGTAACGGAAGAA
AGCCTATCACTATAAGGGATGCCGCCGTCAAGCATCACACCTCCAAGAGCGCTGTAGGGA
GGCATATTCGATCGCTGAAGCTCGCTGGAAAGCCGGCTTTTAGTGATACAAGCGTTGGAA
GGCCAAGGAATCTCGATGAAAGTGAGGAGCGCGCGGTCGTTGCATACGTTATGTGGCTCG
AGAGATGTGGATTTCCTGCAAATCAGTCAGTTATTGAAGCAGCCGCAAACGAGTTGAGGG
CATCACGAACTCCTCCATTGCACCCAGTTGGAGAAGGATGGTATAAACGCTTTCTTGAAG
ATAATCCGCAGCTACAGAAGAAGAAGTTAGTACGGGCATTTGATCGTGAGAGAGCAGAAT
TCGAAGCACGCGAAGTTCAGGAGGTTGAGGATTTCTATACTAACCTTGCTGATGTTGTGC
AGAGAAGAGATATCGGGCCATCTCAGATCCTGAACGCCGATGAATGCGGCATACGAATAG
GCGTTGTGCGTGAGCGGCTTGAGGTGGTCATCGTGAGGAAAAAACGCAACACAAAACACG
AGATTGTTGCTTTTTCGAACCGCGAGTCGGCTACGATGATCGGGGCTGTAAATGCTGAAG
GATGTGAGTATTCTCTTGATTCTGTAGTTTATTCTAATAGTACTTAATAGATACTATCCC
TCCGTTTATGATCTTCAAATCGTGGCCAACAGAAGGGTGGGATGTTAATGATTTGGATAA
GAATATTCGCTTTGCACGCTCTGAGACCGGCTTTTCTAATGCAGAAATCTCAATGGATTG
GATTCGTCATTTCAACCTGCATTCCTTCTCAGCAACAGCAAAGGCAAGAGCTCTTGGTAT
AAACTTTACTGATTGGTACGGCTGTGATGAGTTTATGAGAGATATCGATAATCCTGATTT
CATTTGGGAAAGGCCTTACTTTGAGCGGCCTGAGAAGGAAAAGATTTGGCGACTTCTTGT
TATCGATGGCTTTACAGGCAAGACTTCCTTGGAATTTATGAAATATTGCCTGCGCTTTGA
TATCGAGATCTTCGTGCTTCCGCCTCACTCAACGCATCTCACACAGCCGCTTGATGTAGG
AGTCTTTCAGCTTCTCAAGCTTGCACATCAGAAGGCACTTCGCAAGCACATCCGCGAGGG
ATTTCTGAACTTCAAGCGCTCGGATCTTGTTGCTCGCTTGCAGAAGATCATCGATGAAAG
CTTCACAAAGCACAATATCATTAACGGGTTTGAGAGAAGTGGAATATTTCCTCCTGACGG
CACAGAAGTCATACAAAAGCTAAAGGAAAAGCAGAAGTCTATCCTCTCTCAAGCCTCCCC
TGCAATCCAATCCCTACTTCCCCAAGAATCACGATTCCGAGATGCTCGGGAGATTTCTCG
TCACATCAGGCACAACTATCGTGAACGATTCAGCTCGCCTACTCGCGAGGCATACAGCAC
TATTGACGACGTTCTCAACGAAGCAATAGTACTAAATTCCTTTGCCGAAAGTCATATCAA
GAACCGCCTTGACCGCATTTCCGCTGCAAATAGTCGAAAGATGCGTAGAAGAAGAGTTCA
TCCCACCGGCCTCTACGTGAACAGCACAACGGTGCAGCAGATAGAAGAGCAAGTTGCCAC
TACAACGCAAAAAGAGCAAGCAGAAGAGCTTCGCCGGCAACATCGCACTTGGAGGCAACT
GCAGAAAGAAGAGGATGATCGCCTGAAAATCGAGTGGAAGAAGCAACACAAATACGATAT
CAATAACAACGGGAAGCCGATTCATATTAGCTTCAAGCGGTGGAAGGAGTGGAAGAACAA
GGATATACAGGATGATGTTATTACTATTGCTCCGGCATCACGAGAAGCTTCGCCTGCAAC
GCCTGGGAACGGATTTTACTATGATACGAGCGGTTCCTCTGCTCAGCAGCGTTTCTACGA
GCGCCTTCGTGGTGCAACAGCTGCTGGTGTTTATCGCAGCCCGTTGCAAGATATGCCTGC
ACTTCCTTCGAGCGATGGAGTTGAATTTAAACTCAGCAACACACAAGAAGATGGGTTACT
TGAAAACCTCGTCACAGGAGAATCAGATGACTCCGATTTCAATGAGGAAGTCATCGAGGT
AGTTGATCTTACGCAAGAAGAGCCCAACCTTCCTCCTCTCCCTCCTCCGCCTGTTGAATT
TGAAAGGAATTTCTCCTCCACATATCACAGAATCATGGATACGCTTCGCCCGCGAAATAC
ACAGTAAATTATATCGTCGGCACTTTCCCTGTTGGGAGGGAGGCCGGGCAGGTAAGTCAC
AAGACCTTATGCCGAAGGAAGCAAGTCTGACGGTTCCTCAGTAATCACATCAACTTTCGG
CCGCAACACAGCGAGAAATATACATCGCATAATAAAATGCTCTTGGATATAGCTTTAAAT
CAATCCAATACTATCATTTTAGCAATCTCTATTTAATTCGGACCAAAAGTGACGAAAACT
GAATGAAAATACCAATCTTTTGCACCTATTTACACCTATTTGGCTGTCCCAGAATTTTGC
CCTTGTCCCAGAATTTTGCCGCCCACTCTATGAGTGGGGTCTCCGTTAGGTCGAATCCAC
GGGTA
>DTF_Rhaegal
TCACCGCCACCCCGTACACCCCCCGACCCCGCACACCTCACAACATCCACTCGTCATTGA
AGTCTACACTTTGATATTACTCTGTAATTATCAAATTAAATCCGTATTTTTTTATTTTAA
CGGAAATGAATTCGCAAGAGTCAGATTATGAATACAGGATGTTTCTGGCGGTCAATTATG
CCGAAAATATAGGTTTGCGCGCTTCGGCGCGAAAACACGGCATGAAGCTCTCGACATTGA
AGGATCGTTGCGCCGGCGGCCACGACATCAACACATCACATCAGAGAGAACTGTCGTTAA
CGCCAGAGCAAGAGGGAGACCTTGTGACATATATTGTCGAACGAGAGAAGGCTTTTCAGC
CTTTAACAAGGACTGAGATACGCCTCTTTGCAGAGCAATTGTCAGAGGTCAACGGGCAGA
TACGATATATCGGCAAAAACTGGGTAGACCGGTTCTTCACACGACATCCGGCCATAGAAA
AGAAGCCTACGAAGGTCTTTGAGTCATCAAGGAAACGTGCCGTCACAAGAAAGTCACTTT
CTGACTACTTTACCGGTCTTCAATGGGTCATTAACGAGAAAAACGTCAAACGAGAGAATA
CATATAACGTCGATGAGAACGGCGTTCAACTTGGAGAGACCCGGGCCGGCATAGTAGCCG
GGACATCTATGACAGCAAGATCTGAAGTTATCAAGTCAGACAATTCAACTTGGGCTTCAA
TTATCGAGTGTATATCAGCAGGAGGTATCCGGCTTACTCCCTGTGTCGTATTTAGTGGAA
AAAACCTCCAAGGACAGTGGTTTCCACGCGTTTTTCTCAGTTGGAAGTACGCCGCAAGTC
CCTCGGGTTGGTCCAACTCAGATATCTTCATCCGGTGGTTCATGGATACATTTATCCCTG
AGACTACGCCGTCAGATCCCTCTCAATGGAGACTACTAGTATTAGACCGGCACAAATCAC
ATATCACACCCGAATTGATGAAGAAGGCTTGGATGCACCGTATTTGGCTATCTTGGTTAC
CCTCACATTCATCACACATTACTCAGCCGCTTGATGTTGCGGTATTTGGGCCGTTGAAAA
CGTACTATCACCAGTTGACCCGCGCTTGGGCTAGCTACGAAGCAACGTCACCACACCAAC
AACAACTCTTCCTAGAAGCATATGAAAGGGCTTCCGAAAAAGCTATGAGCCGTAGGAACA
TAATGAGTGGTTTCTCGAAGTCTGGGGTATTCCCAATCTGCTTGAGGAAGGCGATAGAGG
CGTTAAAGCCCAGGGAGAGGAAACGCAAGACCTTTGAAGGTCCTACAACGCCGAGAAAGC
CGCGAGTAACAGATGATCTAGCCTGGAGTACGCCTCAAGGAAGTGCCGATATTCGAAAAC
AAAAGGAAGCTGTTCAAAGTGACGGAATTGTATCGATCCGGGACTTCAATTGTATCATGA
AGAAGGCAATGAAATCAATTGACAACAAAAACAGTCAAATTCAACGCCTTGAAGAGGAAA
AAGCTGTTTTGAAAGCTTCAGCGGCGGCAAAAGAGCCTACTGGCCGAGTCGCAGTTGAAT
TCAACCCAAATTCAGCTTTCCCTTCAATTAACCAGATCATCACGGCGCGAGATCAAACAG
AGAAGAATACACTGCACAGATTAGAGCAAAAAGCCAAGGAAAAGGCCAAAGAATAAGCTG
AGAAAAATCCCTTAGTGAGAATAGATGTTTTCTAAGCAGTATGTAAAATTTTAACTCAAT
TGAATCAATACATATAATTGTAGAATTATTTGAAGCTATCTATATGTTATTGATGTGATG
CTCTCACGAGTGTGCGGGGTCGGGGGGTGTACGGGGTGGCGGTGAGTTAGTCTA
>DTA_Nymeria
TCCAGGGTTCGGATCAATTCAACGAGCATCAACCATCAATCAACGGGCGTCAGAGATGTT
TCAATATCTATCAATCAATTTCATTACTCGCCAAGACATATCAATTCAACGAGATGGCAT
CAACGTTGATGAAGTTGATGTTTGTTGACGGCGGACTGCAGGGTAGGTGGGCGGACCGAG
GCAAGATATTTCGCGCGCAACGAGACGCGTCGTTGACGCGTTCGCCAACAGCAACCACCT
GACGAAATGCAGAGCTCGGCCACCATTGCTCCATCATCCACACCGTCAACGCCTTTGCGA
AGCAAATCAGCCTCCCCTCATCCCCACGCTCATGATGCCAACTTTACAGGTTCTGACCCC
CTGGACCTTACTGACGAGGATCATGATTTCGTCTTCGAACGATTCAAAGGCTACACCCTC
AGTGAACGCAGGTCATCTACAAGACAATGGGTATGGAAGTTCGGCTTCGATATCTCAAAG
GCGGGCAACAGTGCCACATGGGTCTGCGGCTTTTGCGTTAAGAAGCGAGACCTTCGACCC
TCACACTACGACGCTCGAAACCTCAGCAACGTTGAGCTACATCTCTCGAGCTTCCACAAC
GTGCGCAACGCGAGCGCGAAGCGAACCGTACCGAATACTCTGAAACGTCCACATGACATG
GCGGATCAGATGTTGGTCGTTTCGTTCTTTGGCCTCGACGTCAACGACGCGAATCAGCAA
GCTATGGCGAATCGACTGGTTGCCTCTTTCAACAAGGAGGAGTTCCAACGCAAGATGGTC
AAGTGGATGGTCAGCGCCAACCTGCCCTTCCGCACCGCGCAACATCCCTTTCTTCGCGAA
GTCCTCGAGTATCTCAGCCCTTCGGTCGGCATCCAACGCGCGCACATCAGCGACAAGAGC
GTGCGGGCGATTGCGTTTCGCGAATACGAGAAAAACAAGGGGCTGGTAGCCAAGACGCTT
CAGGAGAGCCCTGGTCAAGTTCATCTTGCTTTTGATGGCTGGACTTCAACAAACGGCCTC
TCACTCTATGGTGTCAGTGCCGTATATCGCGACCGACAGGCACAACCCCACAAAATTGTG
CTTGGTCTGCCTGAAATGGATGGCAGGCATACTGGGAAGAATATCGCCGCTGCGGTTCTC
GAAGTCATCAGCTCCTACGATATCGAGAAGAAGATCGGATATTTCACTGTCGACAATGCA
TCGAACAACGATACGGCTTTGGCGGAAATCGGGGATGCCCTGGGCTTTCATTGGCCAGAG
CGCAGAGTTCGCTGCCTGGGTCATGTTATAAATTTGGTTGTAAAGGCCCTTCTTTTCGGC
CAAGATTATGAGTCTTTCGAGCGGGATGTTAACGATGGCCTGCTTACTGTGCAGCGCGAA
CACGAGCAGTGGAGGAAGAGAGGACCCATTGGGAAGCTTCACAACTTCTGTCAAGAAGTC
AATCGGTCAGACCTATGGACGAGGAAGCTTATCTCGGCCCAGGAGCACCGCATTCGAGAG
GCAGCAGAAGACTCTGGGTTCAAAGCCCATAAACCAGTTAAGGTTGTCACCGACAATGCC
ACCCGATGGCTTTCGCAATTCTACATGATGCAACGCGCGCTTCGACTAAAGCCTTTTTAC
GATACCTTCATATTCGAGGCTAGGGCACATTTCGACTCTGAGAACCGAACAAGATGCGGC
AACTTGAGGAAGGGCGTCAGAGAACCCTACTTTCTCCAGGAAGGCAATAGGCTGGAAGAG
AGTGATTGGGAGGCAATACAAGCTCTCCATGACATCCTTCTCAATTTTGAGCTTGTCATC
AAATCCCTGCAGGGCGACTCCCAGTCTCGCGAGAAACAGCGAAGCCTTGGCGAGGAAGCC
ATTGACCAGATTCATGGCGCAAGTTGGGAAATCCTTGATGCATATGAGTTTCTCCTCGAC
GGCCTCGAGACTGCGAAGGGCATCGTGGCAGGTCTTCCTGAAGGTGATCATTTGGTCGTG
AACGTCAACAATGCGTGGAAGAAGCTCGATTCCTACTACGCGAAGGCGGGTGAATCACCA
TTGATCTACGCTGCCGCGGTTCTGAATCCTGGGAAACGTTGGGACGCTTTCGACGGGTGG
TACGAAGATCACCCCAACTGGATCGACGCAGCGAGGCAACAGGTGTACCGCCTATGGCGT
GAACAGTACAAAGATTTGCCGATTGACGCTGAAGACGTCCTCGAGCCGCCTAGGAAAGCC
CTTCGTCTTTCGACCAACAAATTCACAAACTTCAAAAAGCAAAGGCGAGACGTCAGCGGG
CAAACGTCAGCCTCCTTGTCACCATGTGCGTCGCCAGCGGCAACTGAGCCGGATGAGTTT
GAACTATGGGAGCATGATCACGCTGCAGGCGATAAGCATGTGGAGGACCCGCGTCTTTAC
TGGCACAAGAGAAGGCAAAAATACCCTCGGCTATCACGCATGGCTCTAGATCTACACACT
GTACTTCCCATGAGTGCTGAGGTCGAGCGTCTGTTTAGCGTCACCGGTCACATGGTGGTT
CCTCTGCGCAACCGACTGCATGCCGATACTCTTTCACTCTGTCAGACCATCCGGAGCTGG
TACCACGCTGGTGTGATCCAGGATCTTGATCCAATGTTGAAGTGGACGGGCAACATGATA
CCAGATGTCGAAGAATCTGAGGATTAACAGCTAGAGGCTTGGCTTGTCAGCAAATATGGG
TGCAACACCTATCAACGGATACCAACATCTATCAATCAATGTCGTTTGTTTATCAACTTC
TATCAATCAACCCACCTGTCATTACGTAATCATCTATTATCTATCAACGAGGTGTTATAT
TGATGCTCGTTGAATTGATCCGAACCCTGT
>DTF_Balerion
CGACCCACCCTCCTCTGGAGGGTGGGTGAGATAACCCGTAACTGCGTACAAACCGTAACC
ACATAACTATGCCGCCGTGATCAACAGAACCTTCAATTCGACATCAAATAAATCCAGATT
TTCACAAATAGCTTCATTTCAATCTAAATTCGCTATGAAACCAATTTCAAAAGAATCCCG
GGTTAATGCGGCGGCTGCAGCCCGCGCTTGGCTATCCGGGGAGTCGATATCACGTACAAC
GCGTCAGCGCCCCGCACCACCAAAAAAGCTATCACAAAGCGATGTTGCAGCTCAACACAA
GGCTCCATTGTCTCTCACGAAGAAATATATCTATCTTTTGAAGGATGGAAAGCCTCTTCC
AATGATGAAGAAGTCTATGACTATGGGAGGTCGCCCAATGGCATTGACTATACCAGAAGA
AAGAGCTCTCATCGAGTATCTCAGCAATGTTGAGAACAGCGCTTTTGCAGTTACTGAATC
TGTCATTCGTAACTATGCAAGTTATATACGTTCCATACGCATCAAAGGCCCAAAAACGAA
GCTATCACAAGCTTGGGTACGGGGCTTCAAAAAGCGGCACCCTGAGTTACAATGTAACAT
CCCCAAGACCAAGGAAATTCAACGGGCCAGCGCAGAAACAGATATTAAACGACTAGATGG
ATGGTTTGATAAATATGAAGCTATTCTCAAGAGCTACAATATTATTCAAAGGAATAACTG
GAATTTCGACGAGTCTCCCTTGCAAATTGGCTGGGTTTCCGGCAATGTGAGGCTATTCTC
GATCCGCAAGAAGCATAACACACGGGCTATAGCTTTTCAGCCGGGCAACAAGGAGTCATT
GACTTCAATTGACAGTATCAACGCCGCTGGTCAATCAATTCCTTCATTTCTGATATTTTC
TTTGAAGTCATTGCTAGAAGAATATACTCGAGCAGAAATTGACGAAGAAGTCGTCCTTAC
ACATACAGAAACCGGCTTCAATAACGCCCAACGCGGCGTTCAGTGGCTTCAACACTTCAA
TCGGCATTCCTTCGCAAAAAGCAGCGATTTTGACGGCTTCACGATAAAGGAATGGTTCGG
GTACCCCCCTGAAATCAGCCTCGCGACTTGGAGCCAAAAGTACGCATATTTGGCATCCAA
AAAATCCCGGAAAAATTCCCCTGTCACTCGTCTACTAGTAATGGATGGATTTTCTGCTCA
TGAGGATATTCAGTTCATTTGGTATTGTATCATGTTCGATATCGTGCCTTTCCTTCTTCC
GAGTCATACTAGTCACATTCTTCAGCCCCTTGATGTGGGGGTTTATCTACACCTCAAAAG
GGCACAACGAGATAGCCTCAATGACTTCGTTGCCGGCGGCGGTCTTCAAATCACAAGATT
TCACTTTCTCAATATGTGGAATACACTATACAATGCTGCTTTTAGAGCCTGTTATATATA
CGTTGGCTGGGAAAAGTCGGGACTTTGGCCCGTTAACAGAGAAATCCCCCTTCAACCACT
ACGACTTGCAGCCAAGCAGAAAACCGAGCCTCTCTTCCCCAAGCTTCTACATCCTATTAC
ACCAAGAAAGTCGAAAAAACAGCTCAATGATATACGTGAAAAGCTTCAGATACTAAGCAG
CCCAACGAGAGAAATACTGAGGAATGTAGAGGCATCTCTTGACTATGCAATCATCGCAAA
GTCGGCACAGCTTGAGATCGTTAAACTGCAACGCGAGCGGCTCGCGATGGAGGCACGCCG
GACCGGCTCACGGCGGCGAATCCGCAACGAAGATGGAGGTGCCTATACAATAAAGAGCCT
GCGCAAGCAGGTGTCACAGCGTCAACATGAAGAATTGCTTGTTACTAACAAAAAGCAGGC
AAAAGAGCAAGAATCCTGGTTGAAGGAGCTACGGCAGAAGGCACAGCCCCCTGTTGATGC
AAGCGGCCCGAAGTTGCGAGGCAGGGCCGCGGCCAAAGCAAAGGCAGAAAAGGAAGCTCG
TGATACAGCCAAGTGGGAAGAGATCAAGAAGTCATTTATAAATGATTGGGAAATTGAGAA
TCAACAACGGATTGCAAAGAAGTGGAATGAAGTTGATGATGAAGAGAAGAAGCTGATGAT
TTCAACGGTACCCAAATCATTCCTTGACGGCATCCCTGACCTTGACAAATGGCAAGAAGA
TCACCCCTTTACCTTCATTGAAGATGATGAGGATGTCAATCCATCGCCAAATGCCGAAGA
TTTCATCTCGGTAGCTTCATCGCTTGAGCTCCCGCAACTTCCTCGATCTGTTACTTCGGA
TAGTGATGATGTTAGTATCATTGTATCCTCCCAGGCGAGAGCTTCTCAAAAAGCCCCAGC
AAACTATACAATGGCTCCCTTTGGCGTGGAAATCAACAGGGAGGAAATCGAAGAGATACC
TAGAGAGAATTGGGGGGGTTGGGGCTACGATCGGAGGCCAAATAATTACTCATCGCGAGA
GGGAAGTGGTGTTGAGAGTGATTCCGGGCCAGTAGCCGGCCCTGCACCGAAGTCGCCGTG
ATAACCCGGACTAGGCAAGCAAATAATACAACAACAACATAAATACATATTCAATGATGC
TAAAAATAATATTGAAGATACTATCGATTGAGCGCTTTTAAATGATATAATTATTAATTT
TTTCTGATGTTATTTGATAGCTGTAGCTTACACGGCGGCATAGTTATGTGGTTACGGTTT
ATACGCAGTTACGGGTTATCTCACCCCCTCTCCTCTGGAGAGGGGGTCG
>DTM_Hop7
GGGAATTGATAGGGACGCATGATACTTTTACTACGGACGCATGACCTTACGGACGCATGA
CTTTTTAAGCACTTTAATTGGCCGAGCCCCGTATTTGTTAGTACACCTTAACCCTTCCTC
TTTAATCAGTTGTTCCTCCTATAAACACTTATACATCAGCCAATCAGGACAATTCTGATG
TTGTCATCAACACTGCAGATCATCACCTTTGTAACCTAACCTCCTAATGAAGTTGACGCT
GCATCATCATCAGATATCAATGCTTTAGCATCACAATGGTCTCTACGCGCCGCCAATCGT
ACAACTCCGAGTCTGAGTCGTTCAACACGGCAGAGCCGCCTCGAAAACGCGCTCGACTTA
GCAGCCAACGCGTCCAGCTAAGCCGACAGCATAACTTTCGCCCGCCTCTTTTAACGAATC
CACCGCCGCCCTATCAGCGTTATCCTGCCTCTCGAAATAACCGATGGACCTCTCCTACTA
GCAGTGCACCTAGTGTTAGCGATTCTTATGGGTTTGGGGATACCGACGCTCTGGATAATA
TCTTTGCTGCAGTCCCTGATCGATTCTCAACCATACCATCGCCTCGTCGTTCCGGACCCG
AGTCATCATTCGAGCTCCAATATAACCATGCAATAACCCTCCGCAATGACTTTCCTCGTG
GAACAGATCGACGAAATATTTGTCAAGTACCTATTCCTGGACCAGAAACCGATCCCTTCC
AAGGCTCTCCTCGTAGCTCGTTGGAAGTAACGCGGGTACCTATGGTACCTGAGGTAGAAT
TCCAGCGTGCCTTAGGGCTAGTCCGAGATATTATTGGTAATGAGCGACGAATAACAAGGC
AATGCCTTAAGTTCTTCGATACTGTACGCAGCTGGCGGGAAAGATGGGGCTATTCTCCTT
TAAATACTGATGAATACGGCTCGCCTCCGGCATACTCTCCTCGCGAAAGTCAGCACTCTT
CAGTTCCTGTTCCCTCTTCACCTAATCTAATCGAAAGCTCCCCTTCGCAGCAATCCGAGT
CCCCGCCTCCAGACGAAATACCGAATCCTCCAATCCCAGGTAACCCAGCCCCTACAGAGA
ACGCCCTTTATAAGAACATTCAACTCTTTGCAAAAGAGCATGGCTTTGGTATAGCAAAGT
ATAATAAGTACTCTTATAAGGGACGGCTGATACGGTATTCTATTCGATGTGATCGATACG
GGGATCCTCAACCAAGTAGAGGCTCTGGTCTTCGTCAGAGGAAGTCACGAAAGTGTGGGT
GTAAGTGGCTAGTTATTGCAGAGGCTCTTGAGGAGGGTAAATGGTTTCTCCGTCAACATC
AGGATACAGAACATCACACCCATAATCATCCTCCAAGTGAGATATCATCGGCTCATCCAT
CTCATCGCCGCCTTACTTCCCCAGTTAAGGCAACTATCGAATCCACTAGCCGCCGAGTTG
GCATTCGAGCGCGGGATATACGGGCTATCGTGGAAGAACAACATCCCGAGTCAATATTTA
CACAACGGGATATCTATAATGCTCGGGCTTTAGTGAGCCGAGAGAAGCTTGCAGGCTATT
CACCTACTGCTGCCTTGCTTAAGCTTTTTGATGAGCAAAGAGTTCCTTATGTTGTGAAGT
GGGCACCAGACGAGCCTGGCCGTCTTCTAGGCCTTGTCTGGACATTCCCCTATTGTATCC
GGATGTGGAAGCGGTTCCCAGAGGTAATCAGCCTCGATAACACATATAATACCAACCGAT
TCAAGCTACCACTCTTCCAAGTAACCGGGCAGACCTGTCTTGGCACAGTATTTAATGCTG
CCTTTGGTCTTATTGATAATGAACGACGAGAGGGATTCCAGTTTCTTGCGGAAAGCGTTT
CCACTCTTCTATCAGAGCACTCAATACGACAACCAGCTATCATTATCACGGACTTTGATG
ACTCAATGAAGGCTGCCTTAGACGACCAGTTTCCTGGGGTCCAGCAGCAGCTCTGCATTC
ATCATGTCAACTCCAACGTTCTTCTTCGGTCAAAGCAGAAGTGGGTTAAGAACCCAGAGA
ATAGCAGTAGCCCGGATATTAGTGAGGTAGATGAACCTACCGAACCCCAAGCTACTCTAA
CTCTGCATGACCGCGCACTTGTCTCAGCTGAATCCTCCTCTGAGGTTCCTCATACCTATC
AGGGGGTCCTCCAGATGTGGAAGCAGGTTCTCTTTGCAGAGACCGAAGAAGTACATAAGA
AAGCATGGATTGCTCTCTGTAAGGAGTTTGATAATCAACGCCCTATTCTGCGGTATCTTT
TTAACACCTACATGCCAGTCCGTGCTCAATGGGCCCGTTGCTTTATTCGTAAATACCCAA
ACTACGGCATCCGTGTGACCTCAGGTACAGAGGCAAGCAATAACAACATCAAGAGCTACC
TATTGAATGGGATGAGCCATCTTTACAAGTTGGTAGAAGCAATGCAGGACATGCTACATG
ATCAAGAGCGTGACTTTAAAGATGCTTGCGGGAACGACGAGGTTCTTCGAGATCGTGAGT
TCCTTGGGTCAAGCTCTGACTACTTGGGCGAGCTCCGGTCCCTTGCATCATCAAAGTGTC
TGAAGCTTATCAAGAGCCAATACCGACAGGCACGTAAGGCACTGCCTACTGGAAAGAATC
CTAATCCTAGGCCCCTTGACCCATGTACAGATGAGTGCTCTGTCTCAACCGAACTCGGTA
TACCATGCTATCATACAATTCACTCACGTGTATGCTCTACGAAAGCTTTCACAAAGTGGG
ATATTCACCCTCGCTGGCGACTTCGTGAAACATCCTCTCGAGATCCATATCGAAAGATCC
TTGACCCAAAGATTGCTACATCTCTTAGAGGGCGGCCAAAGAATACAAAGCAAGGAGTGC
CAGCAGACCTTATACCTTCTACAATATCTCAAGAAAGCAGTCGGGCCTTAGCATCTCAGC
CGCAAGCATCTCAGTCCCAAGCATCTCAGTCCCAAGCGCCTGGGTCCCAAAAGAGAAAGC
GTGGCCGCCCACCCGGAAGCCGGAATAAGTCAACCCTAGAAAGGGAGAATAAGAGCCAAG
AAACTATCGCTACTCAAGGGACCACAATGGGTGAAACTATTTACGTTGGGGCTGGGAATA
CTACAGGCGTTCGCGCAAGTGGACAGAGAATTCAGGCAAGTGTGCGAAGAACGAGAAGTC
AGTGGGAGTTATTATAGGTAGATAAATATAACCTATATTAGAATTAAATTCGTAATCCCT
CTGATATATCTTTTGTGTAAGACCAGACCTAGTAATAACCTCTTTTCTACAGTGGTAGTA
GGATTGTTAGGTGGGATTGTTCCTTGCAGGGATTACAGAAGTACTAGTGGGGTAATATTT
CTTTAACCAATTAAATTACTTAAAAAGTCATGCGTCCGTAAGGTCATGCGTCCGTAGTAA
AAGTATCATGCGTCCCTATCAATTCCCTA
>DTM_Hop4
GGGGCCCCATAGGGACACGCCTAGGCGCGCCTCCACTCCTGAACGCGTAGGCGTGCGGAT
TATGTCAGCCCTCAATTTCGCCCAAACTCCACTGTCGCGGTTTTCACGGGCTGCACCCAT
TACTGCTTTTGCTCGTCACAACTGTAGTCCCCAGGTGCGGGCTTCATCATGGCCCAAGCG
ACGTTTCCTGATGATGTGCTCCCGCCAGAGGGTACATACGATTCACGAGAGGCTCTGCTC
GCCGCTATCAACAAGTGGGCAGCACCGAGAGGATACGCGTTCATAACTGGAAGATCTTCA
CGATCAACTAGCGGCAGGCAGATTATCACCTACGCATGCGATCGATGGTGTCGTCCGCCT
AGCGTGTCAAAAGATCGCCAGCGTAAGACCACTACGCGAGGAACCAATTGCCGGTTCTCA
ATTATCGCAAAGGAATCCCTAGATAAGGCGACTTGGTCTTTAAGGCATCGTCCGGACAGC
CGGTTTCATTTACACAACCACGAGCCAAGCTGGCACAAATCGGCCCATCCAGTCCATCGG
CAGCTCTCCGATGCAGACAAGTCGACAGTCAGCCGCCTTACGAATGCAGGAGTAGCGCCA
AAGGATATCAGGACTTATATCCGCCAGAATTCGAACACTATTGCAACGCAGCAAGATATT
TATAATCGTATCGCAGATAGCAAACGAGAGCTTTGTGAGGGTCAGAGCACTATACACGCC
TTTGCTAACCAACTGGATAAGGAAGGGTTCTGGAACCGAATGCGGCTTGATTCGGATGAC
CGAATCACAGCGGTGTTATTCGCCCATCCAGAGTCATTGGCGTACCTTCAGGCCTACCCA
GACCTGCTTTTCCTCGACTGTACATATAAGACAAACAAATACGGGATGCCACTGCTTGAT
ATGATTGGCGTCGACGCCTGCCAGCGATCGTTCTGTATAGCCTTTGCATTCCTCAGCGGC
GAGACTGAGCAGGACTACATATGGGCCTTGGACCGGCTCAGGTCCCTGTATGAACTCTGC
CATACAAGGCTTCCATCGGTTATCCTAACAGACCGCGATAAGGCTTGTATGAACGCCGCA
GAAATCTGCTTTCCATCCTCAATTTCACTCTTGTGCCTATGGCATGCGAATAAGGCAGTC
CTCCGTTATTGCCAGCCGACATTCGTGCGCCACCAACAAGGATCAGAGGCCTACCAGCAA
GGTCTGGCCGATTGGAATGAGTTTTTCAATCACTGGCATTCGATCATGAAGTCACCGGAT
GAAAAGGCATTTAATCAGCGCGTGCAAGAGCTTGAAAGGCGCTACTTACCACAATACATT
AAAGAGGTTAACTATATCAAGGCCAATTGGCTCGATCCGTACAAGGAAAGGGTAGTGAGG
GCTTGGGTTGATCAACATCCTCATTTTGGTAATGTAGTCACCTCGCGGGTTGAGGGTATC
CATGGGCTCCTTAAGAGCCACCTCAAGAAATCCACGCTAGATCTCTTCGAGGCTTGGAGG
GCTATGAAGCATGCGCTTCTCAATCAATTAGCCGAACTGCAATCCAACCAAGCCAGCCAG
CAAATGAGAATACCAATCGAGCTCTCTGGATCACTATACAGTGCCATACGTGGCTGGGTA
TCTCACGAGGCTTTACGCAAGGTGGAAGAACAGCGGAAGCTGCTCCTAAAAGAACACCTG
CCCATTTGCACCGGTGCATTCTCCAGATCTCACGGCCTCCCTTGCGCCCATACTCTCAAG
GCTCTACAAGAACAAAATCAGCCCCTTCGCCTGGAGCATTTTCACACACATTGGCACCTC
AATCGCCATGGTGTTCACCGGTTACTACTGGAGCCTCAGCATCGACCCGATCGGATAGCC
ACCGGTTCGAGTACTAGTAGAACACAATCAAGCACCCAGAGAGAACCAAGTGCATTCGAG
GCAGTTCAGGCAACAGCACGGCCAAAGGCACAACCTAAATGCAGCAGATGCCACCAGATA
GGTCATACAATGACTTCAAAGACATGCCCTCAACGATACGAGGAGCTTTTGAAGCCACCA
GCACCGTCGGCGCAGGCAAGACCATTGTCGACGACATCTTCATCAGTATCATCCTTGCAC
GCAGGAGAAGCTCCAAGACCAACGTCTTCAGGATCATCAGAGCAGGCAGAGTCAGTGATA
GATAGTGCCAGTTGCATTATCGTCAGTCTCGACGGCGCGGACAATATGGTGCCGGCAGCA
TCATCAGCAGCACCACCGGCACAGACAAGGATAATGCCGACATCAAGGTATGATGATCCT
CGGGCTATCTATCAGAGATATGTTGCTGCTCGAGATGCTTGGTACAAGGTGCAGCCTCGT
GGCAGTATTAAAACTAACCAGCAGTATCGGAGGGCGCTAGGTCTACCTCTGCGGTACGAC
AAATCTAGCTATCAATGGTGTCTCGATTGGAAGCAGATGGGTAAGCGCTGCGATACTCCA
AACGGCTCCAGAGATTGGACTAAAGAGGAGATGATGGCCTATCTAGATTGGAGCAAAGCG
GAAGATGACCGTGTCGAGGCTCAAGTAGCTGCGGAGATGGAACGCAGCCCTTTTTCCAGT
AGAAGAGGTATGCATGATATCTGGGAGGCGGCAGCAGTAGATAGTGAGGCCCAGCAGGTC
ATCCATTCCGGTAGATAATTAAGAATTCATAACCGTTTAGGATCATAGTATTCTAAAAAG
TAAAAACTGCATCAGAACTCGGAATTTCGACAGTGGAGTTTGGGCCAAATTGAGGGCTGA
CATAATCCGCACGCCTACGCGTTCAGGAGTGGAGGCGCGCCTAGGCGTGTCCCTATGGGG
CCCCT
>DTA_RLT3
CAGGCTGGCGATCCATTCCACGTCCACCGTCCACGTATCCACGGCGTGGAAATGGATGGT
CCGTGCATCCATTTCCATCCATTCAATGGAGCTGGCCGTTACATAATCCATCCATCCACG
CCAGGGTTCCGTGGAATGGATAGGTGGAAATGGAAGCAGGGGGATGGACTGGTAGGGGGT
TCCCTAGCCTAGTCCCTAAAATACCCTGTAATTCAGGGTAGACCAACTTGGCCATGGTCG
GTAGAGATCTCAAGTACCTATATACCAGGCATTTTCACATACAAATTAAGGTATTTTTAA
ACAGAACATAACAGCTATTGGGTCGTGGACATTTCGCGTCATGGTGCCGCGTTCGAGCAT
CTCCATGCAACTGCATTCTGTACCGCGTAGAATGGCTGAGAGCCCAATTATCAGCTCTAT
GGTGCTCGAGCCGCCAGACCAAGAGGATAAGAAGAACTCGTGGGACCTCTTCCCTTGGAA
AGACTTCCCTGGCTACACGCAATCCCAACGCTGTGCGTCTACATCGTCGTGGATATGGCA
ATTCGGCTACGATATCGAGAAGAGCGATGACGATACAAAGCGGCGATGGGTTTGCAAGGT
CTGTGTTGACAGTCGCAGGCCAAACCCTCATTCGGCGGCCTCGAGCGGTACGCAGAACGC
GGAGATTCATCTCTGGAATGACCACAAGGTCTGTGACCCTTCCGGAAGACGGAAGCCGCC
TAGCAAAGCAAAGGAGAAGACACCATCGAGGAATATCGCCGAGATGATGAAGTTGAATAC
CCGTGACGCGCGAGAGCAGCAGATCGCAAACCAGATCATTGGCCGTTTTGATCGGCTAGA
CTTCCAGCGTTTGGTAGTCTCGTGGATCATCAACAGCAACTCTTCTTTCCGACAAAGTGA
AGATCCATACCTCCGCGCCGCTTTCGAATATCTTAATCCACTCGTGAAGACAACCGAAGC
GCATATTACCCACAATACCGTCCGCAGGCGTATTCTTCAGGTGTACGAGGAAAACAAGGC
TGAGATCAAGCGAGTATTAGCGACAGCTCCAGGCTTACTTCATATTGCGTTCGATGGTTG
GAGGTCGAATAATCGCCACGCTTTGTATGGAATCTGTTGCTACTTTCTCAATACCCTTGG
CCAGCCAGGAAAGCTTGTGCTTGGCCTTCCTGAACTTGTCGATCGCCATTTTGGTGACAA
TATCGCCACCCACGTGGTCGAGGTCCTTCGAAGCTACGGCATAACCCACAAGGTAGGATA
TTTCACACTCGATAACGCCAGCAATAACGACACTGCGATGGAAGAAATTGGGAAGGCGCT
CGGTTTCGAGGGTAAAACTCGGCGATTGCGCTGCTTTGGCCATATCCTCAATCTCGCCGT
TAAAGCACTTCTTTTTGGCCATAATTCCGAGGCCTTCGAGGACGATATCCAAGGGAACGA
GGCCCTTGACGCGAAGTCCCACGAGCTATGGAGACGGAAAGGACCAGTTGGGAAACTTCA
TAACCTCATCTTCTGGATCCACCGCTCGGACTCGCTTACCAATCTCCTCCGGTCTCTTCA
GCTTACCGTGTACAGCAAGTCTGACGATCCGGTGGTTCGAGCGAAAAAACCTCTTGATGT
TATCATTGATGTGGTTACCCGTTGGCTTTCCACTCTTTATATGATTCGGCGTGCCCTTCT
CCTAAAGGACTTCCTCGAGGACCTTTGGTATGAGCAGAAGAGCGAGTGGGAGGGGTTGGT
ATTGAGGGGAAAGAAGTCAAGCAACGAGATGCCGCTCTGCCTCAGGGACGAGAACAAACT
CGAGGAGAAGGACTGGGCTATTATCTCCTTATTTAACGAGGTCCTTCAACACTTCGAGCA
CGTCTTGATTACTCTCGAAGGCGACGGTCAGCAGCGCAAGCGGAAGGAAGGATACATTGG
GGCATATGGGTGCCCGTGGGATACCCTGCTTGGCTATGAATATCTTCTTGGCAAAATGGA
GGTATATAAGGCTGCTGCCCATCGATATCCCGATCCCGAGCACTTCAAGGTTAACATTAA
CCTCTGTTGGAAAAAGCTTGACAAGTACTACTCGCGGCTTGACGAGACGCCAGTTTATTA
TGCCGCCATTGCACTTCATCCAGCGTATCGTTGGGGATATTTCGAGGACGTGTGGGCAGA
CCGTCTAGACTGGATCCAAACTGCAAAGTCCCTTGTAGAAGAACTATACCGGTCTCACTA
CGAGCCGCGAATTATCTCTCGAGATCGAGAACGCGGCGAGCCGGTCACGAAGAAACGGCG
CATATATCGGAATCCCTTTGACGAGTATCGTGAAGAATCTCGTCAGGCGCCGACTCTATT
ACAACCACCTTCATCGATGACTACCTTGTTACAAGCCGAGGACGCGGCTAGCAGTTCTAC
ACATGCTGTTGGCGACGAATACAGCGATTGGTTCCGTGACGTCCACAAGTCCGACCAGAA
TATCCTAGATCCTATTAGCTATTGGTATGAGAGACGGGAAGAGTATCCACGTCTGTCACA
GATGGCTCTCGATGTGCTCTCTGTCCTTCCTATGTCTGCCGATGTTGAGAGGCTCTTCTC
AACGTGTGGTCGAATGGTTCGTGACGATCGTGCCAGGCTGGACGCTAGTACGATCGGGAT
GACACAGACGGTGAGGTCATGGCATTGCGGAGGCTATATTAAGAGCACTGAGAAGCTTCT
TGAGGATTTAAAGGTGCCAGGGACTGATGTGTTAGCTGAAATGAGCTTTGCGGAGGCCCG
GGAGGCAACAGGTGGGAGGATCACGTGTACTGTCCCTTTATAGCGTCCACGCATTTCCAT
TTCCACGTCCATCCATTCCACAGGCCCACTCTTAGCGTCCATTTCCATCCATTCCATCTA
CGGTGGGCCTACATGGACGCCCATCCATTCTACAAGAGGCTGCGTGGATGGAAATGGAAT
GGACCGCCAGCCTG
>DTA_Hornet3
GCAGTGCTGGATAGCCACGCGTGTTGTTTCATACTGTTTCATATGAAACTGAAACAGTCC
TTGGACCCGGATTCGTATGAAACAGTAACTCCCCCAGTTTCATATGTTTCAGTCGGTTTC
ATATGTTTCATATACGCCCGATGACTCCCAAATATCTTAGTACTTAACCAAGAAAATTTC
GCAAACCAAATGCCTTCAACGCAGTTAGAAACTTGCTAATAGTAAATATGTGTCGCATAT
CACCACTAGGTTCGTGTGACTGGATATAAAACGCGGCCCGTACTTTAGAGTCGTGTCTCC
GGTTTCACATCCGGCTTGTCGCATCAAGGACTCCAATCCTAACGACATGAGCTTAAATAG
CTATGCCCGAACACATGGCTGTTCAATTTCATTTGTTCTTTTGTTAATTCTTATCAGTTG
ACTGGTGCCATCACTGATCCCTGTGGAATTAATTGTCCGACAACATGTCATCAGCTTCGC
CCGCTCCCTTGTTATCGGAGCCTTCTGATAAGCTCTTGGGGTCAGCTTCTCCTGGTTCTC
CCATTCCCGCGAAGCACACATTGGATCACTCTCTCTCTGATCGGGCTGGCAAGCGCGCCA
AAGGCCGTACGAACAAAAGCACTTGGAACGAGGCGCGTGGCCCTTATGAAGAGAGAGGGG
AGAAAGCTCGCGATACCTCATACCACGAAATTTGGTACTGCAAGCACTGCGACTCCACGA
AAAAGCCTAATTCGATAACGACGAACCTGAGTCGAGCCCGCAAGCACCTGCGGGACTTTC
ATGGCATCCGGGTGATAGAGCATGTGGAAAGGTCGGATCTGAAGAAGCAGCAACATGGCA
CCATTACGGACTTGTTCGGAAGGCAGGAGGAACGTCAAGCCAGTCGAGACCTTACTGAGG
AAAAATATTTGGCAAACGCTATTAATATTCCTGCATTCGAGGAAGCACTTGCCAGGCTTC
TTGCGGTTCGCAATATCGCCCACACATTCATCGAGTACCCCGAGTTTCATGCTGTTATAC
TCTCCTGCAACTATATGGCCCGGGACGTCCTCCTACGCAGCCGCAGAGCGGTGCCGAAGC
TTCTCAAAAAGACTTTCGCTCAACACAAACAAGGGCTCGTCAAGAAGCTTCATAATTCTC
TCTCATCTATGGTCCACTTCACCATTGACATGTGGACCTCATCGGAACAGAAGGCGGCAT
ACCAGGCAATCGTGGTCCATTTTGTAGATGCGGAGACGAGAGGAGTCGCTCAAGCGTTAT
TGTCACTGCGCGAGTTCAAAGGAAGCCACAACGGGAAATTGCAAGCCAAGGCTTTCCTGG
AGGTTGTCGAAGAGTACGATCTCAGAGGAAAGATTGGCTACTTTACGATGGATAACCACG
ACGCTAACGACACTATGCTTGACGATATCGCAAAAGAGATTGATGGTTTAGATCCGGTTG
CCAGGCGACTACGCTGCAGTGGCCACATCATGAACCTCATCGTTCAAGCCTTCCTCTTTC
GGAGTAAAGCAAAGAAGATTCAAGAGGATGAGAGAGAGGGGATTGATGAGGCGTATGAGC
GGCTGTGCAGGCTATCCGAAAGAGAAGAAGGGGGCATTATTACGAAGGCACAAGCTACCG
AGGAATGGCGGGAGTTTAGTGTTCTGGGGAAACTCCACAACTTGTGCATATATTCAAGGA
GCTCTACCAGCATTTACAACGACTTCAAGGCCGAGATTGGCAGGGCCTTGCCGAGGGACA
ATGACACACGTTGGAATTCATGGTTTCGCCTCATTGACGTGGCAATTGAGAATCGGGCAA
AGTTCATGGATTGGATTCAAGAAAATCATGCCAAAATCGAGAAAGATGCACTGGACCACA
ACGACTGGAACGAACTAGGAGATATTCATGCGTTCTTACAAGTATTCCACCAGATCTCGG
TGCGCCAAGGCCGGGAGAATACACTCGATGAAGTTCTCTCCCATATGGACTTCCTCCATC
ATCACTTCACGCGGACTAAAAACCGGGCTTTCAGTGGCCCACGCTTCTACGCGCGCTTTC
ACGTGGCTTGGCTAAAGTTCGAGAAGTATTACCAGCTTACCGAACAAGCCCCGGTGTACG
TGGCCGGTATTCTCCTCCACCCAGCACTCCGAAAGAGCTATCTGAGTGAGCAGTGGAAGA
GAAACCCAGCCTGGGTCAGCAATGCCGTGAAGGCTGTAAGGAAGATCTGGTCCACAGACT
ACAAGAGCTACCAGCTCCCAGATGAACAACAGGAGAAAGAGCAAGAACTCGATGAGTTTG
ATCGCTGGAGGCAGAAGGTGTACAGCACAGCGAGTGAGGTGAAGGATGAATTCGACCGCT
TTATTTATGTAAGTAATTTGAAGCCTTCTAATGGCCTGGTTTTGATGATACTTCGCAGGG
CTCACAGGTTGGGATTGGACAACAAACGGCCTTACAGTGGTGGCTGGAACCGACCCAGCG
AGAGAATTTCCCCCTCCTCTGCCGTATGGCTATTGACATATTCTGCATCCCCCCCATGTC
TACGGAAGCAGAGCGAATCTTCTCAGGCGCAAGACGGCAGGTTAGATGGGATAGAAGTAG
GATGTCTGCCAAAATGGTAGAGGCATGTGAGTGCATTAAAAGTTGGATAAGTGTTCCAAA
GGGAAAGAGCAGGCCGCTTCTTGCAGGGGTGTTTAGGGAAGCGGAGGATATCGACGCGGC
TGTAAGGATACTCCAAGAAGATATAGAGAGGAGTAAGGGGGCAGAAAGTGATGGCGAGCC
TAGGGAATTGGTAGTGTAGGTAGGCAGACAATGCCAAACATCTTTGGGGTACTTGGAGAT
AAGGTGCATATCGATGCCGAGCTTGTCAAAAAATTGGACTGCAACTGGATATTGCTTCGT
ATGAAACTGAAACTATACTGACGTCCGGTGCCATGAAACTGAAACTCCCCCCAGTTTCAG
TTTCATAGCGTGGCTATCCAACACT
>RLG_Maggy
AATTTATTTGTCACAGCTCGAAGTCAGACCAACCTACCCTAGAGCCACAAGTGGATCAGA
TCACGTGGCGATAGCGTTATCGCCGTAACCTTAGTTAGACCGCCAGTCAGATCCTGAACG
TAGCTCCTTGAGCTACGTCTTGTTAATAGAGCCTGACCTGCCTGCAGTGCCTATCCGTAG
CAATAGAACCTATTACGCCCGAAGCGTTCCCTGTCCACCCGTACCGCCGGACTCAGCCCG
TGACACTACGTAGCTCCTAACCGTTGGACACCGAACGCGATGTCTGCCCGCCCGCTCCCG
CCCTTCCTGCCGGACAGCGTCGAGTCATTCCGTGACCATGCCCCGGAACACCTAGACGAT
TGGTTCGAATACTTCCGGAACGTTTATACCTACGCCGAGAACGCCCAGAACCGTATATCC
CAGCTGGAGAATGAGACCCAGAACATGAAGGATAAACATCAAGGACTCGAACAATCCCTG
CAACAAATCACCACTGAGCGTAACTTTGCCCGAGCCCAGCTCGAGTACACTGAGCAACAA
CACGAGAAGGCCCTAAAGAGGAAGGACGACAACATCTTCGAGGCCCGCCTCGCCGAACGT
CGCGCCCTCGATGCCACCCGACCTACCGTACCTACTATCCGTGAACCCCCCGAGACTAGC
GCTCCCGCTGAGCTTCGTGTAGCGACTCCTATGGGAACGACTCCTCCGCCTTCTTCCCGA
TCTACCGAATCAACCAGTCTTACCGAACGATTACCCGACCCTGACAAGTTTGAGGGCGAA
CGGAGCGACCTACGCCGTTTCGTCTCCCAGATACACTCAAAACTAAAAGCTAACCACGAC
CGATTCCCGACACGCCTCGCCCGAATGTCCTATGTAACTGGCCGTCTTAAGGGACGCGCC
TATGCACAAGTCCTACCGCACATTAAAGCTGGTGAATGCCAACTCCCCGACTACCAGGAT
ATTATCGATCTACTAGAACGCGCTTTTGGAGACCCGAACCGGATCAATAATGCCCGCGCC
GAATTATTCCGCCTTCGCCAGACTCACAAGGATTTCAGCACCTTCTTCGCCGAGTTCCAA
CGCCTCGCGCTGGAAGGAGAAATGTCAGAAGAGGCCCTCCCTACCCTGTTGGAACAAGCT
GTCTCCCGAGAACTACGCGGAATGCTTATACACAACCCACCGCCTAGCTATAAATATCAC
GACCTAGCCACCTTCCTACAAGAATTGGAAAACCGACGACGCCGCTTCGCAGCGGAGCCA
CAGCCTGCGTCACGAAAGACGAATATGCCGCTGAAGGAGTACCCCCAGACACTCCGAAAG
AAGTCCCCATCGCCTCGTAGAGGGAGAAGCCCCCCCGAAAACCGCCAACCAGCCGGAGAA
CCTATGGACCTCAGCAATCAGCGCCGCTATAACCGCCCTAACCAACGACGGGAGAACAAC
CAGTGCTTCCGTTGCGGTTCAGCCAACCACTACCTCCGCGACTGTCCCGAACCTGACACA
CGTCCAACCAGGCTCCGTCAAGCCACCTTCGCTTATAGCCCCAACCGCACCAGCCAGCCC
CCGTCTCCACACTCGCCTACATCCAGCCGCGCCAGTTCCCGCCGATCTAGACACTCCCGA
GGACGCCAGGAAAACGGGGTGAGCCTGTCTTAAGTCGGCGCCAGGCTCCCCTCCCCGCAC
CTACTGTACCGAAGATTAAACTGTCCGCCGCCTCCGTTCATGGAATCCCGATTGAGAACG
AGAACAACCAACGTTCGAACCTGATGATACTGCCTGCCAGCCTCAATGTGGCCGGAAGAG
AACCAATTCCGTCTTACGCTATGACCGATAGCGGAGCGGAAGGAAAAGGGTTTATCGACG
AGAGCTGGGCTAAGTCCCAGAACCTGAAGTTTAGACCCCTGAAGAGAACCTTCGAGATTG
AAGTGTTCGACGGGCGACCTGCCGAGAGCGGGAAGGTCGCCTACTACGTCCGCGCCGGAC
TCCGCATTGCCGATCACGAGCAGAAGAGCATGATCTTCTACGTGACCCAGCTAGCCAGCT
ACCCTATTGTCCTGGGAATGCCTTGGCTAAAGCAACACGACCCGCAGGTGGGCTTCGCGG
CCCACACGTTCACATTTAACAGCCCGTACTGCCAGAAATTCTGCAACACCCCAACCAAGC
CTACAAGGATTAAGGCTTTACAGACCGTCCCGAAGAAGTTCATGCGCCAGATGAAAGGGA
GTATCCCACCAGCCTTGGAGGGAAAGGATATCCTCCCGGTTTCCCTGCGAACCGCCCGAA
TATACAGCCAGAAGGACCGTTACCGCCTCTTCACCGTCACCCTGAAGCAACTGGACTACC
TGCTTAAGCCTGAGCCAGAGGCATTCGTGCTGCCGGAAGAACTTCGAGAGTTCCAGGACG
TTTTCTCGCCTAAGGAGGCAGAGAAGCTACCACCGCACCGATCTGGAGACCACCACATTG
AGCTAACCCCAGGAGGAAAACTGCCGTTTGGACCCTTATATGGAATGTCCCGGAACGAAC
TGACAGCCCTACGAGAGTGGCTGGACGAGAATCTGCGTAAGGGATTTATCCGCCCGAGCT
CATCGCCTGTAGCCTCCCCGGTACTATTCGTCAAGAAACCCGGCGGTGGCCTACGTTTCT
GCGTAGACTACCGAGCCCTGAACAACATTACAGTTAAGGACCGCTACCCGCTGCCCCTGA
TCAAAGAATCCCTGAATAACCTGTCTGGTATGAAATACTTCTCCCGTATCGACATCGTGT
CGGCCTTCAATAATCTGCGCATCAAGGAAGGCCAGGAGTACCTAACAGCATTCCGCACCC
GATTCGGATTATATGAGTCACTGGTTATGCCCTTCGGCCTAACAGGAGCCCCCGCGACCT
TCCAGCGGTACATTAATGACGCGCTGAGGGAATACCTGGATATATTCTGCACTGCCTACC
TGGACGATATCCTGATCTATAGCCGGACCCGAGAAGAGCACGTCGAGCAATTAAAGATGG
TGCTTGAAAAACTAAGAGCTGCCGGGTTATTCGCAAACCCAGCCAAATGCGAATTCATGG
TTACGGAAACCAAGTTCCTAGGCCTTATCGTGGGACGAGACGGCATCCGAATGGACCCTG
CAAAGATCGAAACTGTTAAGAACTGGCAAACCCCGACCTGCCTGACCGATGTACAAGCTT
TCACAGGATTTGCGAACTTCTACAGGAGGTTCATCCGTGACTTCTCTAAGCTTACAGCCC
CGTTGAACCACCTGACAAAGAAAGACGTACCGTTCGTCTGGGACGAAACCTGCGAAAAGG
CTTTCCGAGACTTGAAGGGAGCCTTCACATCAGCACCGATCTTACGCCCCTTCGATTGGA
CGAAGGACGTAATCCTGGAGACAGACGCCTCTGACTATGTATCCGCCGGTGTGCTGTCGC
AATACGACGATGACGGAAGGCTGCACCCGGTAGCCTTCTTCTCCAAGAAGCATACGTCCA
CGGAATGCAACTACGAGATCTACGATAAGGAACTCATGGCCATTATTCGCTGCTTCGAAG
AATGGAGACCCGAACTGGAGGGGGCACCCTCACCGATAAAAGTGATCACGGATCACAAGA
ACCTGGAGTACTTCACGACGACGAAGTTACTTAACCGACGACAAGCCCGCTGGTCTGAGT
TCCTGTCCCGATTTAATTTCCAGATCACATATCGACCTGGGAAACAGGGAGTTAAACCCG
ATGCCCTGACCAGGAGGTCAGAAGACCTCCCTAAAGAGGGGGATGAGCGCTTAGCGCACC
AAAGCCAGGTGGTACTAAAGAAAGAGAACTGGCAACTTCCGCCGCTACGAGTCCAGAGAG
CCCGCATCCGCCACCCACTACAACAGAACCAACCCGCACCAACACCCGAGGAGCCGTCAC
TCTCAATAGAGCTACCAGAAGAGATCGACCGCTTGCTGAACGAAGGATACCAGACCGATG
AAGACCTGCAGTCGATACTACAAGCCCTCAGGACCGACGCACCGCGACACCCGAAGATTA
CGCTTGCAGAGTGCAAGATCGTCCAGGAACGACTGTTGTACCGGGACCGCATCTATATCC
CGAGCCACGACGCCCTCAAGACCGCCCTGCTGAAAGCCTGCCACGAACACCCTATAGCAG
GACACCCAGGTCGTGCCCGCACTTATGACCTGCTTTCCCGGGATTACTACTGGCCCGGAA
TGTTGGCCTACATCGAACAATGGGTTAAGAACTGCCATACGTGTCGAAGAGCCAACCCAG
CCCGAGAAGCGAAGCAAGGTGTGCTGAAACCCTTGCCTATCCCCGAACGAGCCTGGCAAC
ATGTGTCAATGGATTTTATCACACATCTGCCGCCCAGCGAAGGAAATGACGCCATCCTGA
TTATAGCCTGCCGCCTGACCAAGATGAGACATATCATCGCATGCAAAGGAACCTGCGATG
CCGAAGACGCAGCCCATTACTACCTGAAGGAAGTGTGGAAGCTACATGGGCTCCCACAGA
CTATAGTATCGGACCGGGGACCCCAGTTCGTAGCGGAGTTCTGGCAGAAGCTCACCAAAC
AACTGTCGATCAGCTCGCTACTATCCACCGCTTACCACCCTGAGACCGACGGACAGACTG
AACGCCTGAACGCTGTGTTGGAACAGTACCTGCGAGCCTACGTGTCATACCTACAGGACG
ACTGGAACCGATGGCTCCCCCTGGCCGAGTTCGCAGCGAACTCCCTGAAATCCGAAACCA
CCGGCGTATCTCCGTTCTTTGCAAACTATGGATTCCACCCGCGAATGGGCTTTGAACCCA
CGATTACAGTCAGAGGAACCCCAGCCACTAGAGACGCAGAACAGTTCGCAAAGACGATGA
ACGACATCCTAGAGCACCTGAGATCAGAAAGCATTGCCGCACAAGCCCGTTACGAAGCCC
AAGCGAACCGACACAGACGACCTGCCCGACGATACCAAGTAGGGGACTCAGTGTGGCTAG
ACGCCAGGAATATCAAGACCCTTAGGCCACAGAAGAAACTAGACTGGAAGAACATCGGCC
CGTTGAAGATCGGCAAGGTCATCTCCCCGTACGCCTATCGACTGGAACTGCCCGCCAGCA
TGAAGATACACCCCGTGTTTCACACGAGCCTGCTAAAGCCAGCTGCCACCAATCCGCTGC
CCGGTCAGAACGTAGACCCGCCACCGCCAGTAGAAGCCGAAGGAGTGGAAGAGTGGGAGG
TTGAAGACATTGTGGATTCCCGATGGGACAGACGAGGCCGAGGAGGCCGCCCCAGGCTGA
AGTATACTGTGAAATGGGCCGGATATGCAGACCCAACAGAAGTCCCTGCTGCTTACGTGG
GGAATGCTGCAGAGATCGTGGCGAACTTCCACAGGAGATACCCTGACAAGCCCGGACCAC
AGTAGCCCGTCTCGGCAGAGCTCGATGCTAAAGAGGGGGGCACTGTCACAGCTCGAAGTC
AGACCAACCTACCCTAGAGCCACAAGTGGATCAGATCACGTGGCGATAGCGTTATCGCCG
TAACCTTAGTTAGACCGCCAGTCAGATCCTGAACGTAGCTCCTTGAGCTACGTCTTGTTA
ATAGAGCCTGACCTGCCTGCAGTGCCTATCCGTAGCAATAGAACCTATTACGCCCGAAGC
GTTCCCTGTCCACCCGTACCGCCGGACTCAGCCCGTGACATTAT
>RLG_Skippy
GTGTTACGACCAACAGGTCCTTATGCACGCGGAATAAGCACCCCACTTTTCGCTCCAATC
ATCAACTACCTACCCTGTAGAAGTCGAATGCACGCCATTCGACTTGCATATTGTCAAGCG
CACGCCATTCGGCTTGCATATTGTCGAACCGACCTCGTTCGATTTGCATACCTCCAAGTA
TATATAGATTCTCTTAGCACTAGATAGAACTTAGCTCACTAGCTATCAACAAAACTTCTT
TACCTGAATACGCCTTACCCGCACTATTCATTATTAAGAGACGTGACACTTCGCTACCGC
TCAGTGACAACGCCCTACGCATCTGCCAACATAAACCTAGTACGGACTAGTTTATCCCTT
GGGAATCACAACCGTCACACGTTGATAGCTCTTGTTCAGACCGTACCGCGTTAACACTGA
GCAATAACATACTGTCAAGATGTCCAGCAACAACACCAACAACGCTCCAGCTCCCCCTTA
CACAGGACCACCCCCAAGCACCGCCGAAATGATGGCTGAACTTCAGCTACTCCGGAACAC
CGTACGCACCCTGCAGGCACGGGTCACTGAACTACCTGCAGTGGCACCCCCGGTCAACCC
TGTGGACAACCAGCGGGACCTTGGAGAAGTCATCAAGCCAACTCCCCCGGAGCCATTCAA
GGGAAAGGCAGCGGACGTCATACCATTCCTGACACGAATGAAAGGATACTTCCGCCTGTT
CCCACGCAAACTGGATACAGCAGCCAAGAAGATGCTATACACCGCACCACTGATCCAGGG
AGACGCCAAAGACTGGTTCGAACCCATCTGGAAGGATTACCTTGAGAACGAATACAATCA
GCAGGACCAGGAAACACAGAATATCTTCGCAGACTGGCTTAATTTCGAGGCACTCCTTAA
GGACAACTTTGGAGTCATCAATGAAGAACGACAAGCCGCCGCTGAAATCCTGGCCCTCAA
ACAACACGGCTCATGCGCAGCTCACTCAGCCAAGTTTCGACAGCTCGCAGCCAAAACAGA
ATGGGACGACGAAGCACTCATGGAAATATACTACCGCAGCCTTAAAGAAGAAGTCAAAGA
TGAACTATACAAAGCCGACAGACCCGACAACCTCACGGAGTATATCACCATGGCCGTCAA
AATTGACGAACGACAGTATGAACGCAGAAAGGAGAAATCCAGTGCCGGCAGGAAAGGGAG
TAATTACAACCCATACTACCCTAATCAGCATAACCGCCGCAATCAAACAACTGGACCCCG
AAACGGCAGCAACCAAGGAGGGACACAGCAAAATGACACCTCCTATGGCAGCCACTCCGG
CCCAATGACTATTGGAGCCACTCGAGCATACAGGCCACCAACTTGCTGGAACTGTGGCAG
GAAGGGACACAAAGAAACGGATTGCTATAACCCTGTGAAGACTAACCAGAAGTACCGACC
GGTACCTGAAGGAAGGAACGTACGAAATACTAACTTACAGGAGAACGAAGCGCAAATGGC
AATTCGCACTACACGACGAACCAATGCCACCACACAGGTAACTCGCAAGAACTGGCAACC
AGTGCCTGAGCACCCAACCATGGAACAACAAGGAAGCAGGATTGCTGTGACCAGAAGAGG
CAAGAGCGCCCCTGACACGGGATCGACCAAGCAAGCCCCAGGTAGCAACCTGCACGATCA
AAAGATAGGCAACATTCCCGTCAGGACAACAAGACCGGGATCCAATCTGCACTACGAGGA
CCCTAACTTCGTTAGCGCACGACAAGCAACAAAGGAACTCGACAACGAACGAGCCATCGA
AGAGTGGAGACAGAACACAAGGAGAGATCCAGACAGGAGAGACACTCCAAACCCCCAGGA
ACTAAGACTCATCGAGCAAGAAAACGCACGGGATAACCAACTCGCGTCAGAACATCAAGA
AGAACTGAGCCGAGAACACCGATGCCCACACAACGAACAATGTCTAGACGAAGAATGCGA
CTTACGTCACCCTGGCCAACAGGGAAAAGACAACAGCCTGCTGTACTGGTAGAGCCACAG
CACGGCGATGAGAGCAGAAGGGTTACAACAACACCCTCAAGAGCTCTACGAACGACCAAG
AATGGTCAACGGACCTGCCTAGAACTGAAAGTACGAATCAGGGGAACATGGCTAACCGCT
CTTGTGGATAGCGGAGCTGACGTCAATGCAATCGACCCTCGCACGGTCAATCGCTTGAAG
CTACCATGGAAAGACAAGACCCATCCTTACCCGATGAGGAACTTGGAAGGTCAACTATTT
GACTACGAAGGAGGACTTATCACTCGCGAGATTGATCACCTCAAAATGTTTGTCAGAACT
CGAAGACAAAACATTGACCTCGACATCATCCCCACACCAGGACACGACCTGATGCTAGGA
TACCCATGGCTACAACGCTATAACCCCCACGTCGACTGGAGGACTGGCCAGATCAGCGGT
TACGCTGACCCCTCCGACGACGAGGCCGCAGATTCAGAAACAGACGATGAATTGAGATCT
CAAACTTCGACCGACACCCACGGCGAAGAACGGCGTGAACAGAGAATTCACCCACCTCCA
AACGGAGTACGACACAAGCAAGCACAAGGCAGGGCGAGACGAGTCAGAAGGACCCTCGCA
TCATTTGGGAATCAGTTAAGAACACTGAACGAACGGCTAGAACAACAGCCAGAAACGACA
GACAGGCTTAGGAACGTACCAGAGGAGTACCGCATCTACGATAGGCTATTTAAGGAGGAG
CTCGATACGAAGGTGCCGCAGCATTCACGCTGGGACCACGAGATCTGCCTCACATCAGAT
GAACTACCCTTCCAGAAGATTTACAACCTTAACGAGATGGAACTCACCACTCTCAAGGAA
TACCTGGAAGAGGAACTACGAAAGGGTAACATACGAGAATCCTCATCCGCTGCAGGATTT
CCTGTTATGTTCGTACCCAAGAAAAATGGAAAACTACGACTTGTTGTGGATTACAGAAGG
TTGAACGCTCTCACCATCAAGGACCGGACACCACTTCCGCTCATCACGGAACTCAAGGAC
CGCCTGCAAGGAAAACAAGTTTTTACTGCCCTTGACCTCAAAGGAGCTTACAACCTGATC
CGCATCAAGGAAGGCGACGAATGGAAGACCGCCTTTAGAACGAAATTCGGATTGTTCGAA
TACCTGGTCATGCCTTTTGGACTCACCAATGCTCCGGCAACATTCCAAAGGATGATCAAC
AATGTTCTACGACAATATCTCGACGTCTTTGTGGTATGCTACCTGGATGATATCCTAATC
TTCTCAGATAACGATGAAGAACACAAGGAACACGTCCACAAGGTCCTCAAAGCACTCCAA
GACGCCAATCTTCTAGTAGAACCAGAGAAGAGCCACTTCCATGTTACAGAAGTTGACTTT
CTCGGACATACCATCTCACCAGGAGAAATCCGAATGGACCGAAAGAAGATCGCAGCAGTA
CGAGATTGGCCAATACCAACAACAGTCAAGGAAGTACAAAGCTTCTTAGGATTCGCCAAC
TACTACCGACGCTTTATTAGAGACTTCAGCAAGATCGCAAACCCACTTACGGAACTCACG
AAGAAGGACCGCAAGTTCGTTTGGATCAAGGACGCGCAAGATGCATTCGAGAGATTACGC
GACGCCATCCTCGAAGAACCAGTTTTGATCATGTTTGACCCCACGAAGGAGATTGAGTTA
GAAACGGACTCATCGGACTTCGCCTTGGGAGGACAGATCGGTCAACGAGATGACAACGGA
AAGCTACATCCGATAGCCTTTTACTCTCACAAACTACACGGAGCTGAACTCAATTACCCC
ATCTACGACAAAGAATTCCTAGCCATCGTCAATTGTTTTAAGGAATTTCGACACTACCTT
ATGGGAAGCCTCCACCAGATCAAGGTCTACACCGACCATCAGAACATTTCGCACTTCGCC
ACCACTCAAGAGCTGAACCGACGACAACTTCGTTACGCAGAGTATCTATGCGAGTTTGAT
TTCACAATCATCCATCGCAAGGGATCAGACAATGGACGCGCAGACGCCATCAGCAGAAGA
CCAGATTACGACACTGGCATCACGAAAGCCAAGGAACAAGTCCTTGAGCTCAACGGAAAG
GGAGAATACCAGTTCACCCAACCGGCACGAACAATCGCACGAACGATGCGAGGAACCCCG
GATCCAGGAGATCACGAGGACCAAGAACAACGAAAACAGACAGTACGGGAAATACACGAA
CATCCCCTACATGGACATCAGGGTGTCACAAAGACCCTCAAGCGATTACAGAGCCATTAC
GATTGGCCCAACATGAGGAGACTAGTCGAAACTGTCATCAAACAATGCGACGTTTGCATG
AGGACTAAGTCACAAAGGCATAAGCCTTACGGAACACTACAAGCACTCCCAGTTGCTCAG
AGACCTTGGGATTCGATCACGATGGACTTCATTACCAAGTTACCCTTGTCAGAAGAACCC
TCAACCGGCATCTTTTATGACAGTATCATGGTCATCGTGGATCGTCTTACGAAATTTTCT
TATTATCTACCATACAGAGAAGCAACAGACGCAGAAGAGCTCGCGTACGTCTTCTATAGG
CATGTTGTCAGCATACATGGCCTACCACGAGAGATCCTATCCGACAGAGGACCGACATTC
GCCGCCAAGTTCTGGCAAGCACTCATGTCCCATCTAGGACTCAACCACCGACTTACCACG
GCATTCCGACCACAAGCGGACGGACAGACCGAACGAATGAATCAAGTTTTGGAACAGTAT
CTACGATGCTATATCAACTACGAACAAAATGATTGGGTTGAAAAGCTACCAGTTGCACAA
CTAGCTTACAACACCGCCTACAACGAAAGCACGAGATTGACACCAGCTTACGCCAACTTT
GGATTCACACCCGACAGTTATCACGCCGCCCGTGAAACCCCGACAATCAACCCTGCCGCA
CAAATCAAGGCAGAAGATATGAAGAATCTACACGAAGAAATGAAGAAGGAACTGGAATTT
GTCAGAAAACGGATGACAAAGTACTATAACACGAAAAGGATTGAGAGACCAACCTTCAAG
GAGGGAGAGATGGTCTACCTATCGACAAAAAACATTACAACAAAACGGCCGACACACAAG
CTCGACTTCAAGTTCATCGGACCTTACAAAATCCTACGAAAAATCTCAGAAAACAACTAC
GAACTGGACCTGCCACCGAAGGTCAGGATCCATCCAATCTTTCACATTTCCTTACTCGAA
TCAGCCGCCGACACGATTCAAGTCAAGATCGGCAACGAACCAGAAGAAATCGACGGACCG
GAAACCTACGAAGCCGAAGCAATCAGAGATATGCAGAAAATCGACGGAAAAACAATGTAT
TTGGTGAAATGGAAAAACTACCCGGAAAACGAAAACACATGGGAACCACCAAAACACCTG
ATTAATGCTCAACGACTCCTGAAGAACTTCCACCAGCCCCAAGGAAGAAAGAATCGGGAA
CGGAACTCCAGTCAATAACATCATTACCCTCAAGCAACTGGATGTCATTCAAAGCAGAAG
ACTCAGCCGCCTGACGATCGGAGGATTCCTGCGCCTCTGAGGCCTCCAATTCATCCAAAT
CCTCACATCCCCGACGCACCATCTCGGCAGCTTTCTCACGCAAATGTTTTTCCTGACAAC
GTAACCTCTGGAGACGAGCCAAGGCATCCTGAAGATCTGCCTCCGCCTGCTCCTTTTGCT
CATCAATACGATCCTTTTCACGAGATACTCGCGCAACTGCAAATTAGCGATATAACTACA
CATTCATTCGAAAACCCACAAGATTGAGACGACACACCGCCGAAGTCACAGTTAAAGTAC
TTTTTGGACACACAGAAATCGCAGCGCTGCTTTCCCTCAGAAACAACGCAATGAGGACGC
TCCGCACGAAAACACGCCGAACAACGGGGCATCTCGAAACCGAATTTGTGAATCAAGTTG
GAAATATCTTCACGGCGTTCAGCAGCCACCTTGGGACGATTAGTACGCTTGGAAACACGG
CTCGACATGACAAGCAACAAGGAAAAATAATTACAGGAAGAAGTTTGGAGCCAACACAAG
GCTTAGCGCTCGGTCGCTTTACAGGCCTTGAGGGCAAGACCTTGAAAGAGGGAGAGATCG
TGTTACGACCAACAGGTCCTTATGCACGCGGAATAAGCACCCCACTTTTCGCTCCAATCA
TCAACTACCTACCCTGTAGAAGTCGAATGCACGCCATTCGACTTGCATATTGTCAAGCGC
ACGCCATTCGGCTTGCATATTGTCGAACCGACCTCGTTCGATTTGCATACCTCCAAGTAT
ATATAGATTCTCTTAGCACTAGATAGAACTTAGCTCACTAGCTATCAACAAAACTTCTTT
ACCTGAATACGCCTTACCCGCACTATTCATTATTAAGAGACGTGACACTTCGCTACCGCT
CAGTGACAACGCCCTACGCATCTGCCAACATAAACCTAGTACGGACTAGTTTATCCCTTG
GGAATCACAACCGTCACATTA
>RLC_Ghost
CTGTTGGAAAATCCGGGGATCCCCCTTCCTTTCAGGGTTTAGACTGTCAGACTGAAAGTC
CTAGATTTAGAGTTCAAAGTCCTAGATGAAATCATCTAGAGATATAAACCCGAGAAGAAC
TCTCATATCAATAATGAACAATCAAGTTTTATAAAATACATTTTCACCCAGCACTACTGC
GCAATATAAACATTAGGTTATGAGCCCGGGTTAGCAAACACCGGGTTTCTCTTCTGAATC
AAAGAACCGAACTTTAACCTCATCCCAAAATGGCCTCACGTCGAGCCCCACCTTTCACTA
TGCAAACTCGCAACACCATCAGAGTGTCGCCTGCATCCGAATCGTCGCGATCTGGTGCTT
CAGGTCAAGACCACACACCATCTTCAACCTATGACAGTACCACGGTCATCTCCGAAAAGA
ATACTCTTTTCCTTCCGCAAGAGCTCAAGCTAGGCGGCCCCTCCAATTGGGAGCAATATT
GCCCAGCTCAGAAGGCCATTCTTCGGATCAATGGTCTCGAAGATGCTGTCTTTGGTGATT
ACCCTCCCGAGGAACAGCAGACAATGGATCAAAAGATCAGGGCGGCGAAAGCTGCCGTCT
CCATCCGAGGTAACTGCACTGGAGAAGCACTCAGTCAACTGGTCGGGATTGAAAACCCCC
AGGAGATGTTCAACCTTCTCCAGGCCTACTGTATTGGCACAGGCCCAGTTCTCCTGCAGA
CAACACTTTACCAGTTTATCCGGATCAAATCAAGCTCTTACGAGACAATTCCACAATTCA
ATGTCGATTTCGAACGACTCGTCAAACTTCTCCTCGAGCAAAAGGAACCAATCTCAGATA
CCCTCAAAAAGGTGGTCTATCTGACTGCCTGTGAGAACGAGTACCCCGACTGGACTGCCA
GACAACGGGCTCTCCTTCGCTCTGAGCATCCGCCAACACTACGATCAATGCAGCAAGATC
TCATTGATGAAAACAGGTCATCAGATGACGATGACAGTCATGGTACTGCCTCTACGTACT
GGGCCCACGGTAAAAAGACCGGGAGGAAGGGCCTAACCACAAGAAAGCAAGAGGCAAGTG
GACGGAGGAGAGGCTCTTCAAAGAACCAGCGAGCCGCGAACAAGTTTAACCAGGAGACCA
ATCATCGAGTCGGCAAGCACAAGGATTATACCTGCACAAACTGCAAGAAGAGAGGACATC
ACGAAAATGATTGTTGGTTCGCCCATAAGGGTAAGCGGCCCGACTGGGCAGTCCGTCTCG
CCAAGGAACTCATGGAGCATGATCGTCAACGCGACAACAGCAAGAATCTCCATATTAAGG
AATCAAATCACATGACAGTCGAGCGATCTTTTCTGATTCTTGAAGACAGCGTCTCAGACG
AGCCGCCTATGGACAATACAGAAACGTGTAAGGTCTCCCTTGATAGCATCTCTTCAACCG
CAGAATGGCTGTTCGACACGGGTTCGTCAGTCCACATTTGCAACGACCAAAGACTATTCA
CAGTGCTGCAGCCTGCAACCCGAACGGTCCTCGTTACGGGCGGTGGGAAGGTGTACCCAT
CCGGTCGAGGGACAGTCAAAATTTGCTTCATAAACAAATGGGGCGATCAGGTCACAGTCA
ACCTCAAAGACACGCTATTCATCCCTGAGTTTCCGGTAAACGTCATGTCAGGGCTCAGGC
TGTACAAGAACGGCGGCTGGATTGACGGTAACGACATATACGACCCAACAGGAGACGTCT
TTGGTCTCCTCCGTATAGGAAGGGACGGTCTGTACGTCAACACTGAGGTCAGAGAGACAG
CCGTTTCAAACCAGGCCGTCTCCGAACTCCAGCCAGAACCATGCAATCACCACATTGTTT
CATCAAAGCAATGCCTGGATGTCGATCTTTGGCACCGAAGACTCGGCCACGTCAACGTAT
ATCAGGTATCGCAGACTGCCAAAATGACGAGAGGAATGTTCTGCGACAGCCACCACAATC
ATGAGCCTTTCAATTACTGCCTCGCCTGCGATATCGCAAAGGCCCTACGATGGACTCCAC
GAAACAAACGGAAGCGAGCCTCCAAGGCCGGTTTCATCCATGTTGACACCTTCAAAGTCA
ATCCACCGGGTATTAGAGGCGAACGATGGGGAATGATTGCCACAGATGATAAACATCGAA
TGAGATGGGCCTACACATTCACGAGGAAGGGAATGGCTTCGGAACTTCTAGGCCAGCTCA
TCTCGAAGATACGAACTCAGTATGGCATCCGAGTGTACGCAATCCAGATGGATGGCGGCT
CTGAGCTCTATGGTGCGTCTCTCAAGAACCTCGAGTACACCCACGGCGTCAAAATCATCA
AGACGACACCATATACTCCTGAATTTAACGGAGTTGCTGAGCGCTCTAACCGCATCATCT
TTGACAAAGTCAGAGCAACCATGGAATCGGAAAGAATCCCGATAGAGCTCTGGCCATTGG
TCCTGGAAGATATGGTGCGCAAGACAAACGTGACAGCCACCAGGGCAATTGATGGCCTCA
CTCCCATGGAAAGCTTTCTCAACGAGGCCTTCCCCGGACAAGACAACAAGCCGGATCTAT
CCGGAGAACGAATTTGTGGCTCACAAGTCACGATACACATACCAAAAGAACGAAGATTGA
GATCACACAAGTTTGGTCCAAGAGGAGAGGCTGGAATCTACCTATGCATGGAAGGTTCAC
AGATCTACACCTGCTGGGTGCCCTCTCGCAGAAAGGGACATCAGATCGTCCGCTCTGCAA
ATGTGAAATTCTACGAAAAGGTCGGGGAGAAAGAACTCCTGACCGAAACTGAGCATGATG
TTGAGCCGGAAATCCGCAAGAACGGAGCTCCCATCTCAAGCCGGCCACAGTCAGTCACGG
AGCAGACAGAAACTCCGAGCCCACGAAGGTCTGAAGTGAACAATCTTCAGCATGCCGAGG
TGCATAATCCTCAGCATGGACAGACGACAACATCCATGACATCAGCTAAGCTGCCAGATC
CCCGAAAAGAGGTGATCACTGAGCCCAAAACAATGACTGAAGCGCTTCAAGGTCCGCAAA
GGGAGCATTGGCTCAGAGCAATACACAGTGAGCTGCGCAGTCTCCTCACGAAAGGAACTT
GGCGCATGCTGGACCGCAACCAAGCTCACAATAGGCCACTTACAGTCAAGTGGGTATTCA
AGGTCAAGAAAAAAAGAGGACGGCAACCTGGACAAGTTCAAGGCGCGGCTGGTGGTCAGA
GGCTTTGAACAACAGTTCGGCTTTGACTACAACCAGACCTTTGCCTCTGTTGCCAAATCG
GCGACCTGGAGAATCCTCCTCACCGTTGCTGCCTGTCTTGACTGGGAAATTGAGCAGATG
GACGTGTCGACGGCGTTCTTGGAAGGGGACCTCGACGAAGAAGTCTTCATCGAAATGCCG
GAAGGACTTGTCGAGTATTTTGACCAACACCCAGAAGACCGTCCGCCAGGATTTTCAACT
GAGAAGATCTGCAAATTGATCAAATCCCTCTATGGGCTCAAGCAGGCGCCTCGGCAATGG
CAAAAGAAGCTGAAGGAGACCTTGGAATCCCTTGACTTCAGACAAGCAACGTCTGACACG
GCCGTATATCACAATCCCACAACGGGAGTGATCATCATCACATATGTGGATGACTTCCTC
ATCATGGGCAGCAACAAGGAAGCAATCCAAGGGTACAAAGCCCGCCTGGGAGAGATCTTT
ACCATGACTGATCTTGGTCCCGCTAGCCATTTTCTTGGAGTAAGAATAACCCGAGACAGG
AACTCAAGGCTGATCTACCTTTCCCAGGATGCATATTTTACCAGAATACTGAAGAAATTC
GGCTTAGAGGATTGCCGACCGGTCAAGACCCCGATGGAGCGAAATTCACTCTCGACACTG
CAACCAAGAGACAATGGCGACTCGGCTTCTCCAGAAGAACGAGAAGACTATAGCTCGAAA
ACCGGCTCGTTGATGTATGGAATGACCCAAACCAGACCCGATTTAGCTTTTCTTCTCTCG
GTACTCTCGAGATACATGTCGAATCCATCACCAGCACATTCACGACTGATCAAAAGAAGT
CTTCGCTATCTACAGCAGACAAGAGACCACGGCCTAGTGCTTGGGGGCGTCAAGAAAGAT
CCTGAATCCGCTTGGAGCATCACAGCTTGGGCCGACTCAGATTGGAAAGGCGACACCGTT
ACGGGAAGATCGACGTTCGGGTGGCTCGTTCAACTTGAAGGGTCTACAGTCTCATGGAGG
GCCAAACGGCACGAAACAGTAGCACTATCGACCACTGAGGCTGAATATACAGCACTCTCC
CAGTGTGCCAGAGAATTGGCCTGGGTTAGGAACCTCTTTTCTGAACTGCTCCTTCCGCTA
CATATGCCCATCCTACTGAACGGCGACAACCAGGGTTCCCTAAAGCTATGCAGAAACCCT
GAGCTCCACCAAAGGACAAAGCACATTCCGTTAACCGAGCACCATATCCGAGAAGAAGTT
GAAGCCGGGAACATTGATGTGCAATACGTTAGCACACACGAGCAGGTAGCAGACGGACTC
ACTAAACCGTTGAATGCAGTCAGTCATGGCCACTTTCTAGAAGCCATTCGAGTCAGTGCA
TGTCCGATCGAGGAAGCAGGTCGTATTATTTGGAGTACTGAAGTCCACGATGACTCTGTA
CCCTGAAGACAAGGTGGATGGGGGCGTGTTGGAAAATCCGGGGATCCCCCTTCCTTTCAG
GGTTTAGACTGTCAGACTGAAAGTCCTAGATTTAGAGTTCAAAGTCCTAGATGAAATCAT
CTAGAGATATAAACCCGAGAAGAACTCTCATATCAATAATGAACAATCAAGTTTTATAAA
ATACATTTTCACCCAGCACTACTGCGCAATATAAACATTA
>DTA_RLT2
CAAGGTTCCGATCAACTACACCGAAACCCACCGGTTGATCGATTGGTGTATTACTCATAC
ACTTACATCAATCAACCTGAACCCTCGACGTGATCAACTACCCTACATCGGCGACCCTGG
TTGATGTAGGTGTAGTGGATTTTTGCAGCGGTGGACTTTTAGTGGGACAAGGTATCCAGT
TTTGGACATCTGGATCCACCCTGTTAGGAGGTACTGTCTTTTGTGAGGGTTAGCAGGGCC
ACACAGACTTTAGTATTTCCTAACTTATTTTCGGGCCCCCAGTAGTTATAGAGGATATCC
TGGGGTAATTTCCCGTACAGGTCCAAATTTTCATCGATCTGTTTGACGCATTCACACCTC
CCGTAATGGCCGATCCTTTAGAAGACAAAGTCGTTGAGACCTCTCCACCAATTCTTTCAC
CATCAACGTTACTAGCTGATGCCCAACAGCTACAGGAAGAACGTCTGTTTCGTCATTTCC
GCGGCTGGCTCTTCTCCGAGCGCGCAAAGGACACCTCCTCCTGGACTTGGGACTACGGGT
ATGATATCCAGCGGGCTCATGAGCGAAGATGGGTATGCAAACTCTGCATTCACCAACGAG
TCCCCCAGCCGAAGAACTTCACACATACTGGTCTTCAAAATGCCAGCAAACATCTGTTCA
AAGAACATCATATTCGGGCGCCAGAGGGCAAGACGAAGTCTTCGACGCAGTTGAAAGCGG
AAAGCGTCGAGAAGCAGCACCGCTCAATAGCTGATACCTTGACGCTCGATCCGGAAAAGC
CGCGGGAGCAGGCCATGGCGAACTCCTTCGTCAAGAACTTTGACAGGGACCATTTTCAAC
GGATGGTGATGCAATGGATCGTTAAGAGTAATCTTTCCTTTCTCACGGTCGAAGACGAGG
ATCTCCGAGCCATATTCGATTATCTTAGTCCATCAGTGTCAATACGTGGTGGCCACTTAT
CTGCAGATACCCTCAGGACCAGGATTATCACTGAGTATCAACGACACCGCCACACCGTTA
TCGACGTCCTTCGACAATCTCCCGGCCTGATTCACATCTCTTTCGATGGCTGGACGTCGG
GAAACCGGCATACCTTGTACGGAATCGCTTGCTTCTTCAGAGATGAGCACAACAAGCCCC
GTAAGATTGTGCTGGGTGTGCCCGAGGTTTCCGTACGCCACAGTGGATCGAATATTGCAG
CTCAAGTCCTTGATATCTTGACAGCCTACCAGATTACCGAGAAAATAGGATATTTCACGC
TTGACAACGCAGAGAATAATGATACAGCGATGGGGGCCATTGGTCGTGAACTAGGCTTCA
CTGGTGCGTCTCGCCGAGGCCGCTGTTTCGGTCACACGGTCAACTTGTCAGCAAAGGCGT
TGCTCTTTGGCAAGAACGCAAGCGCTTTCGAAGAGCAACTCTCCGGCGCGTCGGCCCTGC
CGGAAGCAGACTGGGAATCATGGAGGAGCAAGGGCCCCGTTGGGAAGCTTCATAACCTTG
TCTATGACATCTTTCGGTCCAACAGATTGATGTACTTGCTGCGAGATCTTCAACAAGATG
CAATCAGCAAAGCCAGTTCGTTAAGGGAACGATCGAGGAAGCCACTTACCGTGGTGCGAG
ACAATAATACCCGCTGGCTTTCCCAACTGTACATGATCCGTAGGGCACTCAAAATTCGGC
CATATCTTATCTTACTGGTGGTAAAGTACAAACAGGAGTGGGAAGATGAGAATAGGTCGA
AGAGGACGGGTCAGGTCAGGAAGTCCGCAAAACTGCCACGTATCTGCGAGGAGGAGAACA
AGCTAACGGACAGCGACTGGGAAGCCCTCCAGTGCCTGGAGGAGATATTGACGCATTATG
AGAATGTAGTGAGGACTTTGGAGGGTGACGGACAAGTTAGAAAGAGAAGGCGAGGGTTTC
TGGGCTCATATGGTAACATATGGGATGTGATTCTAGGTTTCGAAGAGCTCCTCTCGAAAC
TAGAGCAATACAAATTGCTTGCAGCAGGCTTTCCCGACGCCGAACAGTTCAGGATCGGGA
TTAATCTCGCCTGGGACAAGCTTGAAAAGTATTATTCAGCTCTAGATGAAACACCCATCT
ACTATGCCGGTCTTGCTCTCCATCCTGCATACAAGTGGGCGTATTTCGAGCACACTTGGG
ACACCCATCCAGAATGGGTCGGCAAGGCTAAGGAGATGGTTTACCGAGTTTGGAGGACCG
AGTACGCGAATTCCGATATCCTCTCTCAAGCAGACGAGTCAGACGACCAACGTCCAGCAA
AAAGACGCAAGTTCTTCAGCCCATTCGAGGCCAACAGTCGTCATATGCCGGCAAGATACG
ACTCTTCAGACGATGAAGCAGTCAAAGGTGATGAATACGAGACATGGCAAGGTAGCCGCG
AAGCGAGTGACAGGAGAGTTCGCGATCCTATTACGTACCGGCATGAAAGGGGGTTGAAAT
ACCCTCGACTTTCGCGGATGGCGTTGGACTTTTTGACCATTCAGCCAATGTCTGCAGAGT
GCGAGAGGCTCTTTTCAGCTGCAGGAAGAATGGCGGTGCCGTCGCGAAGCCTTCTGGATG
CCCAAATTATCTCCATCTGTCAGGTATCGCGGTCATGGTATAGGGCTGGGATCGTCAAGG
AACTGGATCCGATGTTGATCTCGTGGCGCGAGGAAGAGCAGATTTATGAGGGTCTTGGGA
TGAGTGATGGCGAATTAGCAGAACAAGCAACGGCATGGCTGAGGGCTCAGGGCGACGAGG
GAGAGAGTGAGGGGTAGTAGGCTGGGCAAGTACCATCCATGATCAAGAGCGCAAGTCACG
TGAGCGAAGTGTACGACAAACCAACCGTCAACTACATCCACCAAAGGCGCTGGTGTAGCA
CACTACACCCACTACACCGGACAGTTGCTTACATAATTTACACTTACACTACTCTGGGTC
GAAAAGTGTAGTTGGTGTAGTTGATCGGAACCTTG
>DTF_Fot8
AGTTAAGTCGCCCACCCTAGTTTTGGCCCACCCCTGGCTTTGGTTCTGTTGAACAGTAGG
ATGGCCGCACGGGGTATCGTGTGACCTATCGGTCAGCTGTCGGCGACCCTAGACCCATTC
AGGAAAGCATAATAAGCAGACCCCTCTCCAAGGAAGGCGGGGAAAAAAAGTTGAACAATA
CACATACAATTAAGGACATCAAGGCGCACGCGATCCGTTCAACAGGTTCGCCCCACAAAC
GCGCTCCGTCCCACGCGTCAGATCAGCGCTACCACCTACGATAAATTGTCAAAAATCGAA
TTCTTCTCCAATTGACTTACTTTCTTTTGTATTTTCTTCTCCGGGTTCGAAATGCGTGAA
TACACTGAGCAGGACCTACAAAACGCCATCGTGGACGTCAGGAATGGGGTTGCCGTTAGG
ACCGCTGCCACACGCCATGGTGTACCAAGAGGGACACTTCGTGCCCGCCTTAATGGTGCC
CAACCTCAACGTACGGCACACGACGACCAACAGCGGCTCACGGCCAATCAAGAAGAACAT
CTTAAGCAATGGATTTTGCGGCAGGAGGCCCTCGGTTACGCGCCAACACACGCACAAGTG
CGAGCAATCGCTAGCAGCGTGCTTAAACAACAAGGTGACCACAAGCCCCTAGGGAGGAAG
TGGTCCAGTCACTTCGTGGAGCGCCATTTGGCCGTCAAGACAAAGTTAGGCCGTCGAACT
GACTGGAAACGTATAAATGCGGTCACTCCGGATAATATCAGGCACTTGTTCAACCTATAC
GAGACTGTGAGCTGGATCCCTCCCCGGCGGAGGTACAACGCCGACGAGGGCGGCATTATG
GAGGGCCAAGGCATTAACGGGCTTGTTATCGGCTCCTCGCAGGAGAACCCTAACACGGTA
CCAGTCAAAACGATAAATGCCCGGACTTGGACGTCTATTGTGGAGTGCATCTCGGCGCTC
GGGGTCGCTTTGAACCCCCTGGTCATCTTCAAGGCCAAAAGTATCCAAGAACAATGGTTC
AAGAAGGATTTCCTAGCTAAGCATCCTGGCTGGCATGTTACCTTTTCGGAAAATGGGTGG
ACAAGCAATGATATTGCTGTCGAGTGGCTAGGGAAGGTGTTTTTACCCCAAACGCAACCT
GAGGATCCAGCCGATGGTCGCCTACTCATCGTCGACGGTCACGGCAGTCATACCTCGGAC
GAATTTATGGCTATGTGTTACCTAAACAACGTTCATTTACTCTTTTTCCCTGCTCATACT
TCCCATGTCCTCCAGCCCTTGGATCTCGGCTGCTTTTCCAGTTTAAAAACGGCCTATCGT
AGGCTAGTTGGCGAGCATACGGCTTTGACAGATACGACAAAGGTTGGGAAGGCAAACTTT
CTCGAATTTTATGCGAAAGCTCGAGAAATTGGTCTTCGAAAGGAAAACGTTCAATCTGGG
TGGAAGGCGACAGGCTTATACCCTAAAAACGTAGCCAAACCTCTAAATTCTCGATGGGTC
GTGGTGGCTAAACGGCCAGCTATGCCACTACATAACACCTCGGATATCTCAACACCAAAA
CGCGGCAGCGACGTCGTAAAGCTATTTGCCGAGAAGAGCGGCTCTCCCACTTCACGACTG
TCTATTCGAAAAGCCGCTGCGGCGTTAGATAAGGTTGCGATGGAGGTTATACTAAGGGAC
CGTGAGATCGAACGCTTGTGGGTGCAACTCGCCCAGGCAAAACCGGCTAAACGTCGTAAA
ATCGTCCAAGATCCGAACGAGCGCTTTGCAAGCCTTGCGCAGATACTTGCGCAAGCTAAT
CGAGAGCCTCAACAACGTGTTCGGAAGGCAAGAAATGCGGTACAAGAGGTCATTATCGTG
GAGGGGGAGAGTAGCTCTGAGTCGGAAGAGGAGCCGGCACTGGCTCGACGGTCGGCACGC
AATCGGCGACCAACAAAACGCTATATGGAGCGAGGTTCAAGTGCAGACGAAGAAAGCGAC
TAAAGAGCGCCAAATACGATTTTCCTTGTATTTTTACCATTTAATTTGACTTTGTTGCGA
CCTAGTTACGTCGATGTACCAGTTGTGCGATCTAGGCTAAATAGAGTGGGCCAAAGCCAG
GGGTGGGCCAAAACTAGGGTGGGCGACTTACCT
>DTF_Fot4
TAACGTCCCCCACCCAAAGACCGGCCACCCCCACAGACTGGCCACTTCATTTTCAACCCA
GCCACCCAATTTGTATATACTTTAAACAGTCACAACTCTATCAATTTAATTCCAATTAAT
TTCAAACCAACGCCAATCAATTCAGAATGCCTTCTTTTACTGAAAAAGATATGAGCGCCG
CGCTTCAGATGGTTGCGGACGGTATGTCAGTGAACAAAGCAGCCGAAGCTTGTAGCATCA
ACCGTTCCACGCTCCAAGGTCGGATCAAAGGAAGTGCAACACCAAGAGAAGCCCAAAAAC
CTCGCCAAAAGCTCTCTGATACTCAGGAAAAGCGTCTTCGAGACTGGATTGTTATCCAAG
CTGATCTAGGATGCCCTGTATCGCATTAGCAAGTCAGAGAGTTCGCCAGCAAGATCGCCG
TCCGTAACGGCTTCCTAGAAGGCGTTGGAAAGAACTGGTTACAGGGCTTTTTGGGACGAA
ATCCTGATATTAGGACTTTAAAAGGCAAGAAAATTGACTCTGATCGATATTACGGAGCTT
CTTCTGAACTGATAAAGGCATTCTTTATGCTCCTTATGATGCCGGCGATATGCCTAGTCA
AGCAGGGGAACAGATATAACGTCGACGAAGTTGGAATGATGGAAGGAATAGGAATGAACG
GTCTATTCCTTGGTTATCAGTCGAAGAAGTCAGTACTTATTCGTCAGCCTGGTTCTCGTG
CCTGGATTACAATTCTCGAGTGTATCTCGGCAACCGGGAAGGTCCTGAGACCTATAGTCA
TTTTCAAGGGGAAAACAGTCCAACAACAACATTTCCCTAAGAATTTAGACTTCCTGGAAG
ACTAGGAATTCGCCTGCAGTGATAAGGGATGGACAAGCAATAAATTGGCGTTGGTTTGGT
TAAGAAAAGTCTTTATTCCATCGACGCAGCCCGAGAAGAAGAATGAACCCCGACTTCTTA
TTCTTGACGGCCACGGAAGTCATGTGACGGAAGAGTTCCTTTAGGAATGTTATAATAACA
ATATATATTTGTTATTTCTTCCTGCTTACGCTTCCCATGTCCTTCAGCCACTGGATGTTG
CAGTTTTTGGTCCTCTGAAGAGGGCATATCGTCATCTTCTTTTAGATCTTACTTCTGTCT
CTGACAACAGTCACGTTAGCAAGATTACATTTCTATACACTTACGACAAGGCTCGGAAAG
AAGCTATCATGAAGTCTAACGCGATTGCCGGCTTCAAAGCCACTGGACTGTGGCCTGTGA
ATCTGGCGAAGGTCCTGATGAACCCGATGGTCACAGAGACACCTTCTCCCGCTGTCACAG
CAAATTCGCCGCCAAAAGAGCAGGATTTGAGTCTCCTGAAGACTCCCCGTTCGTCTGTAC
AGCTTCGGCAAGCTCTGGGCCAAGTCCCAGCTTCTGCAACGCAAGATCCGACCGTCAGGC
TGCTTTTCAGGAAGATTGGCAGTCAATTAGACCGTCATAACTTCGACATTGAGCGACAGA
ATAGAGAAATAAGTGTTCTACAGCGGGGAAATGAAGAAAATCGACCAAAACGGCGTAAAA
AGGTTGTCTATAACCCAAATGCGGAGTTCGTAAAGATTCCAGCAATAAAGAAAGCTCGTG
AACAGATATGGAAGACTTTATAACCGGAAAGAACAGCTAACAGGGTCAAGAAATTAAAAC
TTGAGGATCTTTGTACTAATTTCCATTTAAATATTCACTGACTAAAGTTTCATTTAATAT
AAAAAATGTGGTGTTATAATAATTAATTAATTGATCATGATATCGGGTTTTTGGTGTTTT
GGCCGAGGTGGCCAGTCTGTGGGGGTGGCCGGTCTTTGGGTGGGGGACGTTA
>DTF_ESP4-A
TACCCGTTGGCTCATGTGGGCCCGAAGGGCCCAGGCGAGCCAACCTAGCAAGCTAGGTTG
GGCACAAAATCGTGAGACACGCACAAATTCGTGAGACAGACCCCGCACCTGCCCGTGTCG
CCTTTTTGTGCCTTTTTGTATGTGAAAACGCCTAAAGTCAGGACAGAAATCAGTGAAAAG
AGCACAAATTGTGTCTAACCTCATTATGCCGTCACAGGCAAATCTAAAAGCTGCGCAAGC
GGTTGTTCTTTCTCGTGCCCGGCACCAAAAGGGCTTATCTCGCGATGCTTCCAAAGTCAG
CAAGCAGCCTCTTTCTCTTCGCAATGCCGAGGCACGGCATCACGGCTCCTCTCGTGCAAC
TATTCAACGGATCGTGAAGAAGCTAGAAGCTGCAAATTCCTCTGATTTGAACGATATCGC
TTTCAAGACCGCTGGTCGCCCGAGAATCCTGACAGATGAAGAAGAGGAAGCTATCGTCGC
TTTCGTGATGTGGATGGAAAGATCAGGACTTCCTGCTTGCAAAGGCGAAGTTGAAGATGC
AGCCAACACGCTGCGCCTCCGCAGAAACCCTGATGCGCAGCCTGTGAGCAGAATGTGGTA
TCGCCGCTTCCGTGACGATCATCCTGAGCTAGATAAATCGATTCTGAAGTCGTTAGATAA
GTCCCGTGAAGCGTGGGAAGTTGCAGGCATTGACGATGTAAAGGAGTGGTTTAAACGACT
TGCTGAACTCATCACGAAGCTGCAGATCGGCGCTTCTGAGATTTGGAATGCTGACCAGGC
GGGAGTTAGAGTAGGAATACTGCGAGAGCGAGTAGAATGCCTCATTGTACGCACTAAGAA
GAAGTCTCCTGCCCAGGTTCTTTCTCCTGCCGACCGAGAAACCTGCACAGTTATTGGTAC
CGGAAATGCTATAGGAGATACGATTCCTCCCTGGCTTATCTTTAAGTCTTTCCCTACTTT
GGAGTGGGCGTATATCGACGGTGATCCGAATATGCGCTTTGCACAGTCAGAGTCGGCGTT
CTCGAACGGCGATATCACGCTCGAGTGGGCGATGGAGTTCAACCGGCATTCTTGGGGGAA
ATCTGCTACTGTACAGGATCGTCAGCTATCATTTGAAGAGTATTTTGGATGTGATGAGCA
TCTTAGGAAACCGCTCGAGCATCACATTTCATTTGATGAGCCTCCGAAGGAACGCACACC
TGCAGAGAAGATCTGGCGGCTTCTTATTATCGACGGCTTCACCGGTCACGGCGCCTTTGC
CTTCCGTGAGTACTGCATTAAATTCGATATCCTCGTTGCCTTTTTGCTTCCTCATTCAAC
GCATAAGCTGCAGCCGATGGATGTTGGAGTATTTCAGTGGATGAAGAATGCGCATCAGAA
GAAGCTTCGTCAGGCATTGCGGCAGGGAAATCTCTCATTTAACCGCCGTGACTTTGCTGG
TGCCTTTATGGTAAGTTAGTAATCCTTTTTCTTCTGCAAAATGTATGCTGATTATGGCAA
AAAAAAAGGAAATCTTTAATGAAGGGTTCACTCGTGCTCATATTATCTCAGGCTTCGAAA
AATCAGGGATTTTTCCACCTACAGACCAACCTGCAGTCTCATATCTTCTCCAGAAGCAGT
TGAAATCGAAGCAAGCGGTTGATCCTGCATACGCCTCTCTTCTGCCTCCAGAAGGACGAT
TTTCCGCCGCTTCTGATACCGCCAAACACGTTGGAGAGAGATATCACGATATCCTCAGTT
CTCCCACTCGCGCTGGTCTCAAGAATATCCGCAACATCGTCAACGAAGCTATGCTGCTAG
AGGATACGATTAAGAGATATGCTGACGATCGGCGAAGTCGTATTGAGAAGCAATACAATA
AGAGAAAGCGAGGGAAGAAAGCAAAGCCTATAGGGGATTATATTCACAACGTGAGTCTGC
AAGAAATACGTGATCAACAAGAATCCTTTATCGCAGAGACTCGCGCCAAAGAGGGGAAAT
CTCAACTCCGTACCGCACGCAGTATCGCGATCCGAGAAATCGAGCGCTTCAAATCAGAGT
GGCGGGATAACAAGGAAGTCATCGTGAACGGCGTTCTAAAGAAGCTACAGTTCAAGAAAT
GGCTTCAACACACCGGGAAGGATAAAGATTACCTTTCTATGGATACTCAGCGATCCAAAA
TGACCGAGTTACTGAATGAGAAGACTGACGGCTTTATGATAGATACACAATTACCGCAGG
AAGTTAGAGAATCTATTCGCAATGCCAATTTCGCAGGGAAGCCGCTCAACGCGGTAGATT
GGTCAGCCCTCCCCGGAAGTGACGATAGTGTTATTTTCCAACTTACGCATCCGCTCGCCA
GCGAAGAAAGCGATAAAGAAGAAGAAGAAGAAGAAATACTCCCACTTCTCGATTTGTCAT
GCCTTAGCGACGTGGAGATGCCCTCATCGCCGCCCTGCCTTCCTAATCACGAGTCACCGT
TGTCCTCTCCTTGGCCCGGTCTCTCTACACCCTGCCCCTTTCAACACCGCACTCAACTTC
ACGATTCACTTCGAGATCTCATCAGGGAGGAAATAATAGTTGCAGAATCCAGTTACAGGG
CCACAGAAGACGCAGATATACTATAATTTGTATGGGGAATTGTCCTGCAAAGCAGCATAG
CCTGGGTGCTCAAACAGTCACTTCCCCGGCCTTCAGATATTCAATAGTCAATACATCATC
ACGAGCAGCTTCAAACTACCGATTTCGCCTTCAACTTACATTTTTGGACGCCTTGTGATG
CACGGAATATCCAAAAAGCTGAAAATCGCACCAAAAAGCGGGCCCTTCCGATGTCTCACG
AATTTGTGCGTGTCTCACGATTTTGTGCCCAACCTAGCAAGCTAGGTTGGCTCGCCTGGG
CCCTTCGGGCCCACATGAGCCAACGGGTA
>DTF_Drogon
TAAGTCAACCCACCCAACGACGCGCCACCCCCACAACGCGCCACCACAAAACGCGCTCTT
GTCGCGTTACACCTTCTCCTTCTTTTTGATATATCTTGTGAACCACTTGACCTATAGTAA
CAAGTCCCATATTTTCTGAATCCTTTCCTTTCAAGCTTTTTGACAAATGAGCCTTCCTGT
ACAATTGCGCACTGATCGGGCTATAGATGACGTATTGCGCGGCACTTCCATTCGCGAGGC
GTCCAAACGACACTTGGTTGATCGAACCTATCTAACGCGCCGGATCAATGGAATTCCAAC
CAAAGAAGAGGTGGATGAGAAGAAGCAGGTGCTTTCTAGACATCAAGAAACTCATTTAGC
CAACTGGGCTATAGCCCAGGGCCGATTAGGCTATGCTCCTCCCATGATTCGTTTTCGATT
CTACGCTCAACACATCCTGAAACACAATGGGTCAACTCATACGCTTGGAAAGAACTGGCA
CTCCAGCTTTTTTAAACGTCATCCAGCCCTCAAATGCCTTAAGAGTAAACTGATCGACTA
TAAGCGCGTGGATGGCGCAAATACGGCAAATATTAACCTCTTTTTCGATCGATTCGATAC
TCCAGAGGTCCAACATATCCCACTTCGCCACACCTACAACGCAGACGAGTTTGGCCTTAT
GGAAGGAGTTGGAGATAATGGAATGGTCGTTGGGGAATCATATCGCAAGTTTGTTTTGGT
GAAAGATCATCAGAAGCGTACTTGGACGTCAATTCTCGAGTGTGTTAGTGGCGATGGTCG
TGTTTTGGATCCTCTCATCATATTTGCCGGCAAATATGTTCAACAACAATGGTTTCCAGA
CAAAGACAATGAAGTATACGCTACCTGGAAGTTTGAAACTTCTCCTAATGGCTGGACCAA
CAATGATATTGCACTGAAGTGGCTTCGATCGGTGTTCATCCCTCAGACAAAGCCGCAAGA
TTCTGATCAGTGGCGTCTCTTGATATTGGATGGTCATGGAAGCCATACGACGGAAGAATT
CATGTTAGAGTGTTATATCCACAAGATTTGGCTCCTCTTTTTACCAGCTCATTCATCTCA
TGTCCTTCAGCCATTGGATTTGGGCGTCTTCTCTGCGTTGAAAAGGGCGTATAGGCGTGC
CTTCACAATTTCGGCACTACTCCATTGCAACCCCAATCCTGGCAAACAAGAGTTTCTTCA
TGCGTACCAGCTGGCTAGAAAAGAGAGGCTAATATCAGTCAATATTCTAGCTGGCTGGCA
GGCCAGTGGAATCTTTCCGCGGAACCGATCCAAGCCACTGAACTCAAGATTCGTACGAAG
AGGTGATCCAGACGCAACTTCTGCACCTATATCAGCATTTCCAACGCCACCTGCACCAGA
TTTTGCTCAAAAAATGAGTGCGGTAGATGTTCAGACGCCGAAAAGTTCCCGAGACCTTGT
CAAACTCCAGCGGTCACTTATGGCTGTTGATCCAGCATTTGGTCAGTCTGCAGCGCGTTT
GTTGTTTCGGAAGGTTGGAAAGGCACTTGACGATAATATCGTCAAATTGACAGCTGCAGA
AGTTCAAACTGACCATCTGACTAATGCTTTAGAAAAGGCAAGACCTCAAAAACGACGTAG
AGTTATTCCTGATCCGAACAAGGACTTCGTTGAGTTGCATGAGGTCCAGACAGAGAAGGC
AAGGTTGGCTGCAGAGGGTGGTGGAGAAAGCGATATTCATTCGGACCTGGAAGGTTCAAC
ATTGAGCGATTCGGGGTCAGAAAAATCTAGCAAAGCAGAGGATTGTATTGAGGTGAGAAA
TCCTGACTTTGAAAGCACGTAGATAAATACCGGGTTGGCAATTCTTGTATTTACTAGGAC
GGTAGGAAGAATGAGATGCGATTTTTGGAGTGGCGCGTTGTGGGGGTGGTGCGTCGTTGG
GTGGGTTAACTTAG
>DTF_ESP4-B
TACTCGTTGGCTAGCCGGGAGGGGGTGCCAACTAAGCAAGCTTAGTTGGCCACAAAAGTA
TGAGACAAGGCGAAAAGTGTGAGACAACCCCGCACAGGCTGCTGTCGCAAAATCATGACT
TTTGCCCGCCAAAACCAATGATTTCTAGGACATCAATCAGTAAAAAAGTCATATATCACG
TCCATCAAAATTATGCCCTCACAATCAAATCTGAGAGCTGCTCAGGCCGTTGTTCTTTCA
CGCCAGCGACTTCGCCGCGGTCTCAATCGTGATGCTGCCGGCCGCCGAAAGAAGCCACTG
ACTCTTCGTGCTGCTGAAGCTCGATATGCCGGCTCTGCTCGTGCATCTATCGGCCGCATC
TTCAAGAGACTTGAGGCTGCGAATACCGTAGATTATGAGGATGTTGTCGATCCTAAGATG
GGGCGCCCGCGGCAACTCACGGATGAGGAAGAAGAAGCTATCGTGTGTTATATCATCTGG
ATGGAAAAGTCAGGCCTGCCTGCCTCCAAGTGGGAAATAGAAGATGCAGCACTTACTCTG
CGGCGCCGCCGTGATCCTGATGCGAGACCTGTGAGCAAGATGTGGTACTCTCGCTTCCGC
GATGATCATCCTGAGCTTGCGAAATCGATATTGAAGTCGAGAGAAGCTTCGCGTGCCGAA
TATGAGGAAGGCGGCGTTGATGATACGAAGGAGTGGTTCCAACGCCTCAGCGATGTGATG
ACGAAGTACAATATCGGTGCATCAGAGACCTGGAATGCAGATGAAGCAGGAGTTAGAGTC
GGAATGCTACGAGATAAGATGGAATGCCTCGTTGTACGCACCAAGAAGAAGTCAGCAACA
GAGGTATTTTCTCCGCAAGATCGCGAGACTTGCACAGTCATCGGCTTAGGCAACGCAGCC
GGCGCAACAACGCCCCCCTGGCTGATCTTCAAGTCGTTGCCAACGCTTGAGTGGGCGTTC
ATTGAAGGCGATCCTGATATGCGCTTCGCTCAGTCAGACTCGGCATTCTCAAGTGCGGCG
ATAACGCTCGAGTGGGCGAAGCACTTCAACCGATGCTCGTGGGAGAAATCTGCTACTGTA
CAGAAACGTCAGCTTGATTTTGAAGAGTGGTTTGGGTGTAATGAGCACCTTCAGGATACA
AATAACCGCTTGGTTACTCACGATATGCCTCCCGCGGCGAGGCCTTATGATGAGGCTGTA
TGGCGGCTGCTCGTTATCGACGGCTTCACAGGCCACGGCTCATTCGAATTACGAGAATAT
ATGATAAAGTTCAATATTCTCGTAGCATTTCTTCCGCCTCATTCAACGCATATACTCCAG
CCGATGGATGTAGGCGTATTTCAATTTCTGAAGGAAGCGCATCAGAAGAAGCTTCGTGAG
GCGTTGCGGAAGGGAAATCTTACCTTTGGCCGGCGTGCCTTTGCAGGAGCTTTTCAGGTA
TGTGCCTTCTTAATCAGCCTTCACCGAAAAAGGCCCCTTTTCTCACCAAAATCAGGAGAT
CTTTAATGAAGGCTTCACTGCCGCTCACATCATCTCGGGCTTCCAAAAAACGGGCATCTA
CCCTCCCACAGACCGACCTGCCATAGAATATTTTCTCAGGAAGCAGCTCAAGAAGAAGAA
GACCTTCACGCCTGCTCATTTCTCACTTCTTCCCTCAGATATGCGATTTCACGCCGCTTC
CAGCACCGCCGAGACCATCGGCGAGCGATATCACGATATCCTCAGTTCTCCTACGCTCGC
AGGGCTCCGGCACATTCGCAACATCGTTCATGAAGCTGTGGTGCTTGAGGATGTTATCAA
AAAGTACGTGGATGATCGAAGAACTCGCATCGAAAAGCGGTATCACGAGAGAAAGCGAGG
CCGCCGCGCAAAGACTGTCTCTGACCTTATTCCTACAGTATCGCTGCAAGATCTGCGAGA
TCAACAAGAGGAGGCTATCGCCGACGATAAGAAGAAGCAACATAAGCAGGGTATACGATT
CACACGATCTGTCATCATCAAGGAGATGAACCGCCTCAAGGATGAGTGGCGAGAGAATAA
AGAAGTTATCGTCAACGGCATACCAAAGAGGCTGCAGTTCAAGCAGTGGTTGGAGCACAC
AGGGAAGCAATATGACTATTTATCTATGGATACACAGCGTTCACAAATGACTCAAGCACT
GAAAGAAGAGACTGACGGCTATATGATAGATACACAACTCCCTGATGATGTGCGTGAAGC
TATCCGCAAGGCACAGTATGCCGCGAAGCCCCTCAGCGCCGTTGATCTCACCGGCCTCCC
TCACAGTGATGATACGGTCACTTTCAACCTCACACAAGCACACGAGCACGAGGAAATGGA
TGAAGAAGACGAGATTCTTCCTGTAATTGAAGTCGCCGGCGGCAGCGAAGTCGAGATGCC
CTCATCGCCGCCCTGTGCACCTGACTCTGAGTCATCACTACCTACACTTCCCTCAACTCC
TTGTCCCTATCAACACCACACGCAGCTTCATGAGTCACTTCGTGATATCATCAGGGGAAT
AAGAACGGCACAAGAAGATAGCCTTATTGGCTAAGAAAACAGATATACGGCACATTTTGG
CAGGGAAGCTGTTTCCCTTGCCAGAGCATCACCAGAGCCGTCGCAGTCATTTCTCCCACT
CTGAAATAGCCAATAAATCAATAGAAGCTTCAAACTACGCCTTTTCATCAGTTTGAGCCT
ATTTTGACAAGATTTGAGTGTCATTTGATTGAAAAAAATGGTATTTTGGTGCAAATCACG
CCAAGTGGGCATCTTCCGGGATGTCTCACACTTTTCGCCTTGTCTCATACTTTTGTGGCC
AACTAAGCTTGCTTAGTTGGCACCCCCTCCCGGCTAGCCAACGAGTAG
>DTA_Obella
ATCCATACGCGTTAATCCATATTCCATACGGGGATGTCGTATTCCATAAGTATGGCAATA
CGGCGGAAAAAATTTGATCCCTGTAGTAATCCCGTTCAGGGGCGATTTTCCAACTCTCCA
CTCTTTCTTTAATTCCAACACCACTGTGTAAGGACGCTGCGTATGTCCTCGCTGATGACA
TCCACTTCCACTGACCCTGCGGGGATTCCAGTGTCCACAAGCGAATTGTGCTCTTCCTCA
ATCTTCAGCACGAACCCTCGATTCTCAAGCGGCGATGTCCAAGAGCGCATGGCTCGAAAG
CGTAAAACGACCGCAAATACTTGGGCTCACGCCCGTGAGCCCCTCAATTCGGAGCCATCT
CGTTGCGGTCGCAAAAATGAGAAGATTTACTACTGCATGCATTGTGTAAGTCCGACTTAC
TCCACGACCGTTTCAACGACCTTTCGGAATCATCTGCTCAAGATACACGGCATTGAGCTG
GAAGCCCATGAACATCCGATTAAAAAACGGCGTGACCGTCTGATTCAGGATGCTTTCGCC
AAGGCCGGCGATATGCATGCTGCAAAGCAACTGGCAAAACGAGAAGAAACTCTGAGACAT
GCCATCAATCACAAAGCAGCGTTGGAGGCACTTATTCAGCTCGTGACTGTCCGTAATCTC
TCTTACAACTGCAGTTCTTGGCCAGAGCTTCATGCGCTCATTTCTGCAGTCAATCCTGCG
GCAGATGACCTCATCAGCCTTTCTCACGGCTCCATACAGAAGCTTGTCTCCAATTCCTTT
CGTGTACACAAAGACATGTTGCGAAGAAAATTGCAGTCTACACCATGGAAACTTCATCTC
TCTGCTGACGTGCGGTCTGCTCCAAATCACAAAGCTTTCCTTGGGATATGCGTCAAATTT
GTAGATCCGGATGCAAAGGAAGCGCTGCAGGCACTATTAGCTTTGTCGGAGTTGCCAGGT
CTTGACGGGCCGGGTAGTCACGGTGGTGCCGAACAATGGAAGCTTCTTCAGCACGTGCTC
GAGGATTATAATATCTGGAATAAGGTGGTATTCTACACTGGTGATAACCATGGATCAAAC
GACAAATTATGCCACTTACTCGCCAATTATCTCCAGGAGAAGGGCGTCGACTGGGAAGCC
AAGACCCGTAGAATCCGATGCCACGGCCATATAGTGAACCTGGCAGTTCAGGCTTTCCTT
TTCATAGACTCAGAAGAGGCTGCTCGAGCGGCTTTGGAGCATATCGAAGACACCGATGAA
TCGGCTTTTGGCACTGATTTTTCTGAAAGGATCAAACCACAAAGGGCGCAAGGATGGCGG
CGGCTTGGGCCTCTTGGAAAAGTGCACAACATATCGATTCACATGCGCGAAAACGACTAT
CGATGGAATGAATTCAAGAAGCGCGCTGGAAGATCGCTGGGGCTCGACAACGATACACGG
TGGAACTCATGGTTTCTCCTGCTGGACACCACTCTCAATCTTCAGAGCTATGTTGAGTGG
TACCAGAAGAAGTATTACCAGGATTTGCGAGACGATTACCTCACGCCTGATGAGTGGAGT
GCTCTAGGGGAGACGCGTGCATTCCTTCAACCGTTCTGGAAGATCACTCAGCTTACAGAG
GGTCGATACGCCACTCTAGACCGTTCACTTTTTACAATGGATGTTCTTCACAAACATTAT
ACACAAGCATTCCAGAAACACTCTGGCAACGCCACACTACGGAGCTGCATTGCAGCTTCT
TGGGCTGTATTCGATAAGTATTATCAGCTTACAGATGAGAGCCCTGCGTACGGTGCGGCA
ATAATACTTCATCCGTCACGACGTGTAGCCCATATAAAGAAGAACTGGCCAAAGTCCTGG
CATAAACCAGTTCTTGACGGCGTGCGAAAGCATTGGAAAGACTACTACCACGAGCTCCCG
CTCCCCACCACGACACCACAGCTGAGAGACGAAATACAGCGCCTTGATGAGTATGACCTA
CTCGCTCGGGAGCTTGACGTTGTTAGCCCATCTATGAGTGAGCTGGACGAGTACGATGCT
TTCACGACGCAACCGCCCATTGTCATTGACTGCTCTCCACTTCCTTGGTGGCTCAGAGAA
GAACAACAACAGACATACCCTCGTCTCTCTCGAATGGCTGTTGATATCCTCTCGATACCA
GCCATGTCTGCCGAGCCGGAGCGCGTCTTCTCCGGGGCGAGACGCACAATTTCATGGGAC
TGGTGCCAATTGGGTAGTCGTACAATTGAAAGAGGTGAATGCATGAAGAGTTGGATCAAA
AGCGGGATAACACAAGGTTACCCGGTAGATTTACTTGAAGCGGAAGGTATTGAGGATAAC
AACGTAGAGGGGCTAGATGATTCGGCTGGCTGGCAGAGCTCCAACCCAGATTCGGTTTAG
TTGATAATGTAAATGACGTCATTTCTTAGTTTCCATATGTATGGATTAAGTTCCATATGG
GTTGCATTCCATATTCCATATTCCATAAGGCGCCGTATGGAGTATGGAGTATGGATAGAA
AGCC
>DTA_Tfo2
CATACCTGGGCATTTGAGTTAACCCAAACCTTAACTCATGAGTTAACTCATAACTCAAAC
TCACAAAACTCATATGAGTTGAGTCTGAGTTATCGCCGCTGACTCATGAGTTACTGTAAC
TCATGAAACTCACGCCGGTATCCCCACTATTTCAACCCTTGATTTAGTCTAAGTTAAGTT
AGCTTGTTGCAAATTTACTTTGTTGAAAAGCGGCCAATGGCTCATACTCATCCGTTCGGA
AGCTTCAATACAAGTTCTGCAGCTACAATGGCGATAACCAACAGACTTTCTCTCTCTTGA
ATTCATTACCTATACCATTAAGCCATCGCTATGGTATCGGAATCATCTTCTGTGCCCAGC
ACACCCTCTTCTAGTCCCGACTTCATCGATGTTGAGGGATTTTTCACCAGAGAGAAGGCA
AAGCCTCGCGCTTTATATGTTTGCTTGTACTGCAAGGCGAGCCCATGGAATGATGGCTAT
AAGGGCAATGCGCGGCGTCACATAATAAATCACCACCCGTATCTGATCGGGCTCTCCAGC
CGGCAGAATCGATCTCAGCAATCTCTCGACACGTATATCACCTCATCCACCACGCCATCC
GCAGCAGCACTACGGAATACCTTCAATCGGCAGGCCTATATCGACGCTATCATCGGCCTT
GTTACGCGTCGCAGGGTGGCCTTTTCGATGGTTGAGTGGGATGAGCTAAAGGACCTGGCC
CTAGCATGCAATCCTGCTATCGAGGATAGCCTAATCACTTCCCGACGTACAGTAATGCGC
TATATTTCAGCGAACTATGAGTTATACGCCGATCATTTGGCACAATCCCTTTGGTCTGCC
GTTTCGATGATTCACATCTCATCTGACCTCTGGACATCGCCACATCGGCATGGTATGCTA
GCAGTATGTGGACAATGGGTCGATAAGGACTACGGGCTCCGAAAGGCGCTCCTAGGGCTG
CTAGAATGTCCAAAAGACCACTCGGGTAAGTCTCAGGCCGGTCTGATTGCTGATGTCCTG
AAGCGCTTTGGGATTCGACGCGTGGGATATCATACCGGAGATAATGCAACCTCCAACAAT
ACTTGCCTAGAGGCGTTATCAGAAAAGCTTTTTAGCGAGCGAGAAGTAAGTGAAAGGCTA
TGCGGTGACTTTTTTCCTATCCCAGCTAAGTTCCGCCTAGATTATCTTCGACCCTGTCCG
CCGCCGTATCCGCTGTTTCGGCCATATTATTAACCTTTCCCTTCAAGCTTTCCTTCTCGC
GCGCTCGAAAGAAGCTCTACAGGCTGCTATTCATGCCACCGGCAATGTCGCTGGTGCACA
ACCTGTCGAGACTTTCTCTGCTGCCCTCGGTGAGAGTGCGCCTCCTGCATCAGATATTCC
GGTGGATCAAGCACTGGAAGAGAACCATGGGAGACAGCAAAGAGACAGAAATGCTCGCAG
AGTAGAATTTAGTGGGTGGGAAGGTATTGGTGCTCTCCGGAAGCTCCACCATCTTGCAGT
CTGGCTTCGTAACTCCCCGATTCACAGCGATGACTGGCGCGAAGCTGTGGATCGCAGTCT
CGGCATCGACAACACAACGCGATGGTCCTCATGGTATAAGACCATCAGTGTTGCCCTCGA
TACGATGGTACAGATCGTCCAGTTTATGGTAGACCATGACAAGGACATTGGCCTCACTAA
TCTTCTAACGGGCGCTGACTGGGATATACTATCGAAAACCCATGCTTTTCTCCAGCCTTT
TACTGAGGCAACGCTGATAACAGAAGGCGATAAAGCGAGCATTTGCAGTACACTGCGGCT
GATGGATGGTCTTCTCAGCCACTTCGAGAAAGCGAAGGTACCCGATGTCTACCTCGGTTC
AAGATATGATAATCGCTGATTTGTTAGATACACTACTCGACCCCGGAATTCCATGATAGT
CGCATGCTTCATTCTATCGAAATGGGATGGTTTGTACTCAATAAATACTACACCATGTCT
GAAGAGGCTCCCGTTTACGTCGCCGCTCTTCTTCTCGATCCACGCTGTCGGAAAGCATAC
TTGGATAAGAACTGGAAGAGTGCATGTATCAATCCGGCGATTGCGGGTGTCCGACAGGTA
TGGGAGGAGGAATACAATATCAGCAACAGCGTCAATGATATAGATGGAGACATTGTAACT
ACTCCAGAAGATACTCCAGTCGCGCCAGGGAAGCCACCTTCGCAGCTACAGCTTTTGCTG
CAGGAGATGGAGGTCGAGACGGCTGTGTCAACAGACAGTGATAACCTAGAGGCATTTATC
AATGCTCCAGCTATCAAGATTGATTGCGAACCTCTAGAGTGGTGTCGCACTGAACAACGA
CGGCAATTTCCACGCCTTAGCCGTATGGCCATCGATATACTCTCGATAAACCCTCAATCA
GCAGAGCCTGAAAGGACCTTCTCCGGCGCGCGTAGGACTGCGTCATGGGACCGGCTGTCG
ATAACGTGCGAGCGAATAGAAGAAGTTGAGTGTCTCGGCAATTGGATACGGAATGGGCAT
ATTGTAGCGAGTCGGGACGGTGGACTAGGACTAGTGTGCGACCCGGACGGTGTTAATGGC
AATGTAGATACAGAAATTAGTGATACAGAGTAGTGTGGTGATTTTTGACGGTTCACAATT
TTACTCAATAAGTTCATTAGAGTACGTTCTCACGACTAACGATGCATCGAGGAAGTGGGC
GGTGTCACATGACGAAATTATATGAGTTGACTCATGAGTCTGAGTTTAACTCATGAGTGA
GTCATGATCAGATCGAAACTCATATGATTGAGTTAGGGGGGGTCGAAACTCATGAGTTAA
CTCAAATGCCCAGGTATG
>DTA_Sarella
GCGTTCGATCGAAAATCGATCGATTCGGTCGAACGAGTGACGCGGTTCGCTGAAACTCAC
GCGCGGCTCGTTTTAGCGTCACTTCTTGAACCCGTCAACCGGCCCCTGGCGGTAACCTGA
CGCGACCGAGCGTGATTTGTCGTCTTGAAGGCCCAGGGCCCGTGTAGGTGCTAAGATGTG
TTAGTGTATACCGGTACATCTAAACCCCCGAGATTTACAGGTCAGAATAGGTATCGTGCA
ACTGCAGTAATCATGCTTGGCCGCAACCCACAAACGACTACTTTCTAAAATATCAAAAGT
AATTTATTGAATGGGACCATTTCCCAATTTCCACGAGGACTATGTCAAGCGTGGGCGAGG
TTGAAAAGCGAATCCTCGTGGCCATGAAATGCTGTTTAGGGGTTACTTGCGTAGCTGTGG
AAGAATACGTGAGTACCCTGGTATCTTTCTAGCACATTGGTATAGGGTAGGCCCGTCTTG
CAATTACTCCCCCATGAACATCCATCTAAACACATGCTGGTTTTCTGTAGATTGGAAGTA
ATGCAAACAAAAACTGCTCCATTTAGACATCTCCCTCAAGAGCTTTCTATCGGCGCCAGT
GTTCTCACGCTCAGAAGACCATTTCGACCTTGAAGTCTCACATGTCTGTTGCATCTTCAA
CCTGTATTGGTCGACTAACTGTCCAGACCCAACATAGTTATTCCCCGCTTTGGTCACAGG
AACTTGCGGCCAAACCCAGCCAGCCCCTAGGTGGATGTACTAGCGACTTCATAATCCTCC
CGCAGCTGCGACCACTTACAGCATTAAAATTACGCCCTCACCGCTACACCTCACGTGGCA
ACACGACGAGCTCCGGCCAGCTCAAACGAGCTCAAGAGCCCATTCAGAGGCGACGCCAGG
ATGGAACGAGACGGGCCAGCGCGGAAGGAAAGTTCCAGTTGTGTGCCTCGGTGGTCTGTG
CACGACGACATGAGCCAATAGGGGCACTTTGAAACCAGATGACCAGGGACCATACCAGAC
TGGGCTGTCAGAGTCTGCCGACTTGAGTGACAAGACCTTCGATTTCATTGGTTGCTAGCG
CAGGTGTATATAGCACCTGGAGAACCGTCGAGCACCAGTGATTGAGCCAAGAGGCGTCTT
CGCGTGGGTAGTCGGACATGGTGCGCGAGGTCATTATTCTCATTGCTGGCGGATGCCCCT
TTCATTCGTACAAGACTTAGCCAATGTAACGGAGATGGCGACCTGGGATTTTTTTTCGTT
TTCGCGTCGACAACGCGCGTACATACGCGTTATGCTGGCCTCACTGAGTTTTGCTGTCAT
GGAAGCGGTATAAGTTGGGCACCGGCGAAGCCTCGATGACTCCAACCTTCCTCTACAAGC
TGGCTCGATTCGCGCGACCGACCTAACGTCACGATGCCCGAACCATTCTCTTCAAGCCGT
CCCCCATCGATTGGGTCAGGCGCAATGGAGTGCGTCGAGTACTCGTCTTCGCCGCCTGTG
TCTTCTCCAGGAATCTCGTTACCAGCGACACCATCACTCCGTTCTCGCGGAACGGCTGCC
GACTTTATTCAGGTTGATTGGACACTTTGGGGCCGCCAAGAGTGGGCCAAATGGCCCGGA
TTCGAGCGCTATACTGGCGGTCAGGACACGAGGGCGTGGTGGCAGCAATATGGGTATCGT
GTTGAGGACCGTTCCACCTCGCGGCAGGGCAATAAGCTCAAGTGGATCTGTGCCGACTGC
TTCGCCCGAGGCTTCAAAAAGAAGTCTGACTTCTGCTTCGTCTGCTCGACCGGAGCCGCT
ATCAAGAACCACCTTCGCAACGCCCACGGGATTTTGGTAAGTACGTGCCTTTCGTGGATA
GCTCAGCAACATGCGTGTTCATTTGGCAGGCCCCAAACGACGTTGCCCGGGGCGTGCGAG
CCTCATCTCTGGGCGGCCAGACTATCACCCACTTCATCGATGCCGACTTGAATAATCCTC
ACGACCAGTTTCTTGTCAGCAAGCTGCGTGGAAGATTCAGCAGCAAAGGCCTCCGAATAC
TCCTCCTCGACTGGATTACCTACCATAATCTGCCGTTCAACATTGTCAATACCGAGCGGT
TCCAGCGGATCCTTCTCTACGGCAATCCCCTCATCGATGTGACCCACATTCCCTCTGCAA
AGACGCTGCTTCGCATGCTCGAATCCGAGTATAGGGGTGCCGTTGGGCCGGTAACCGAAG
TATTGCGCAGCGCTCGATCCCAGATCCATTTCTCCTTCGACGGTTGGACATCCAAGTCGT
ACACTTCGTTTCTTGGGATCAACGCTCAATTCATTGATAACCACTTTGTCCAACACCGAA
TCCTCCTTGGCCTTCGACCTCTCTCGGGCAGACACAATGGTGCTTCACTTGCTGATGAGG
TCGCTGATACGCTCGCATTCTGGCAAATCAACGACCCGGACAAGATTGGCTACTTCACGC
TGGACAATGCTGCCAACAATGACACCTGCATGGACGGTCTTGCCTTTGAACACGGCTTCT
CACCTGAAGAGCGACGGATTCGCTGCGCTGCGCATATCTTCAACCTCTGCGTGCGGGCAA
TGCTATACGGTTCGAAGTGGGAGAACTTCGCGGCAATCATCGCTGCGGATGGTGACGATC
AAGATGACGATGAGGAGCTTGTTGATCAAGCTATCGACGAGGCCCTGGATGTAGAGATGG
AAGACGGCACGGACGAAGACTTTGAAGCGAACACTGCCGCTGGTATTCCAGAAGAGGACC
TCCTATCATCCCACCCAGCTCCGGAGGAGATCAATGGAGCCACTTTCAGGGAGTACAGCC
AGAACGGCGCCCCAGGAATGCTTCACAACACCGGGATTCAGCTGCGAGCGAGTCAACAGC
TGTACGAGCAGTTTCTTCAGTCTCAACGCAAGGAATCTGGCCATGAATCAACACTACACT
GGGTCTTCAACAATGCCACCAGATGGAACTCGGACATGCGGATGATGGAGAGGGCACTTC
GTCTCCGCTCGGCTCTCAATACCTTCTTCAATGACGTTCAGAACCGTTGGGAAACTGAGG
GCCTTGGTGACAAACCGAAACCGGCAGTTCTGCAATACCGCTTAAGCGCGTACGACTGGA
AGGTTATCGAGGTACTTGTCAAGCTTCTGAAGCCTTTTGAAATCGCCACCAAGCAACTTC
AGGGCGACGGTATTCCCGGCGCGAGGTTGACGTGTGGTAGTTTCGATGAATACTTCCCTG
TCTTCGAGATCCTACTTGACCACCTCGAAGGTGCTATCGAAGGTGCTATCGAAGGTACAA
TCTTTGAAGAAGTTGAGGATCCAGTGAGCAAGGAGAAGAAGGACGTCGAAGTCTCCATCT
ACGACGGGCTCGATAGCAGAACCCGTAGATTGCTCAAGGTCTTTATCAAGCTCGGATGGA
AGAAGCTGCACAAGTATTATAACCGTCTGACTAGCGCTGCTTATGTCGGCGCTGTTGTCT
TCAACCCGGCGAAGAAGTGGCGCCTTCTCGATCAACTGTGGTCTCGAGTGCCTTTTCGTA
AGGCTAAGAGTTGGCGATTAGAGTACGAAGCCAAGCTCAGAGAGATCTGGGAGAGTTACA
GGGAACGCGATGTTGACTGCGAAGTCTTCGCTACGTCTGACGAGGCCTCAATGGATTACA
TTGAGCGGAGACTTGCTAGGAGTGTAGCTGGGCCGCCATGCGCCCAGGGTTCGTCCTTGG
CAGCGTCCAGTGGCCGCAAGAGCACCCGGAAGACGAAACACACGACAGCGGGAGCGACTG
CTGATGACGAATATGCTCGGTACTGTGCTGAGGATGTTGTCAACAGTCACCACTACAGGA
GTAGACCGATTGACTGGTGGAAAATCAACAGGAATCGGTACCCGCGGCTGTCTCTGATGG
CGATTGATATGCTCACCATCCCATCGTCGTCTGCGGAGAGCGAGAGGACGTTTAGCAGTG
CAGGGCGTATGACGGCACCATTGAGAAGCCGGCTGAGGAGGGAGATAGTAGCGATGGCTC
AGTGCATTCGATCGTGGAGTAAAGCTGGAATCTACACGCCTTCACTGCCGCTGGTTAGCC
TCAGTGATGATCAATGGGTTGACGCACTTGCGTCGCTGAAGGGGACGAGTGACATTTAAT
CTGCCTATTACCTGTCTTGCACAATTGAAAATGTTCTGCGACGCCCCATCTACAGCTGTG
ATCTCTAAAACCCCTCTGCATCTCTTACCCTTCGTA
>DTA_Hornet1
CAGGGTTCAAATCCATACCACGAAATCCACATATGGATCCATAATGTGGATCCATATCCA
TTCCATTCCATTCCACGTAGGCTTCAGCATTTCCATATCCACGCCACGGAATCCCTTCCA
CATGTTCCACATGTGGAAATTGTGGCAAGGAATGGAAATTTAGGTGGGGTTTGAAAACAC
CTGGATTTCCTTATGAAATAGCGCATACCCTAAGTACTTTCCATCGGCAATAACAACGCA
ACAGCAACAATTTTCCACTCCGTTTTACCCGTACACAAAGTTCAAACAAGTCTATTCTAG
GACGGTTTACTATTACTCACGCCCTTACTATCCCAAATCGAAATGGCCACCCTTCATCCT
ACCAAGTCAACCACACCCGTTCCAGAACGTACAGAAGAAGACAATCAACGACTCTTCCAG
CTCTACAAAGGCTGGACCTTGACGGAGAGAGACGGCCAAGTGCGTCAATGGGTATATCAG
TTCGGCTACGATATCCAGCATGCCCAAAAGGGGGAACGCCGATGGGTGTGTTGCCTTTGC
ATCAAGCAAAAGCGGCCGAGGCCAAAGAGTTATGCCATCAAAGGGTTGCAGAACGCTGAG
GGTCACCTGTACACGGACCACAATGGCATCATGGATCCGACAGGCAAGAGGCAAAAGCCT
GCAAAGGCATCCGAGAAAGCACATCAGTCCATTGCAACAATCCTACAGTTGAACCCGAAG
GAGCCGAAGGAACAAGATTTGATCAATACCTTGATCAAACGTTTCGACAAAACTGTATTC
CAGCAGAAACTTGTCAACTGGATTGTCAATTCTAACCAATCCTTCTGGATCGTCAACGAT
CAAGATCTTCGAGACATCTTCAACTACCTCAATCCATCTGTTGAGATCACAAAAGCTAAC
ATTACTGACGTGACCGTGCGTGCCATCTCAGAACGAGAATTTACCAACAATATGGAAAGA
GTGAAGGATGCTTTCGAGAAAGAGGTCTTCGAAGGACTTCACACGGCAGCGAAGGAGCAT
GAAGTCTGGAGGAGGCGAGGCTCTGTTGGAAAATGGCATAACTTTGCTGTTGTAGGTGGC
TGAGTCACCTGCTTTATTTGTTATACTCACGAAGACCTAGGAGGTGAGCAGATCGGACAC
GTGGACCGATATGCTCAAGAAGGTACAAGCTGTCGAGAGCCAACTCTCTGATGACGCTCA
GCTCAAGAAACACCGTCCAGTTGGAGTTGTGGTCGACAATGCTACCCGGTGGCTTTCTCA
ATTCTCGATGATTGAGCGCGCTCTCGCCTTGAGGCCATTTTATAATTCTTTTGTCCAGAG
AGCATCAAACGAGTGGGAGAAGGTCAACTTGACGAGAGCTGGCCACATCAAAAAGGGTTC
CAAGCTGCCCTTCTTCCTGAAGGAATAGAATCGCATGACAGCTGATGATTGGCATGTGCT
CGGGACTCTTTACGACATTTTGCTTGACTTCCAGCTGGTTGTGAGAGGCCTTGAGGGTGA
TGGACAGGGAAAACACCAGAGAAAGGTCGAAGAAAACGAGATCGACCCTCCACTGTCTGG
TAAGCCTTAGACTTCTCAAAAGCGGCCCGATTCTTATTTTAACAGCTGACTTGTACAGGA
ACAAGCTGGGATCTCGTTCACGCGCACGAATTTCTTCTCGAAACCCTCGAATCCGGGAAA
AGAGCAGTCGCCAATTTTCCGGACGGCCATCATCTCGCTGTCAACATCAACCTGGGCTGG
CTCAAATTGAACGAATACTACGAGCATCTGAACGACAGCCCCCTGATCTATGGCGCCGCA
GTTCTTCATCCTGCCTACCGGTGGGCACTGTTTGACGATTTGTGGGGAGACGACGACGAA
AGACAGTTGTGGATTACCAAGGCGAAGGAGATGGTCCAGGATCTCTGGGAGAGAGAGTAT
AGGGACCTGGAGGTTGATGACCCAGAGATTGAGTTGCCTGCCAATAAGCGGCTGAAGACC
TCAAGAAACAAGTTCACAGCGTGGCGCACAAAGAAGCGAGGACTGACGGCTGGAGGGATT
TCTGTTACCGAGTCGCCAATTCAATCCCCAGCTCAATCCCCTAGGTCCTCGGTTGGCGGT
CTGGATCTTGATGAATACGAGCAGTGGCAGCGTGATATCGAGGATGCTGATGCTTCTGTC
ACAGATCCCTACGAATACTGGCACATAAGGCGGCTCAAATACCCCCGGTTGTCTAGAATG
GCCTTGGATCTGCTTACTGTGCCACCAATGCCAGCCGAGTGTGAGAGGCTATTCTCGACC
ACTGGCCGCATGGTTACCAAGAGCCGCAATAGGCTAGATGCCAGTACAATTGGGCTTTGT
CAGACACTACGGAGTTGGTTGCGTGCCGGTTTGATCGGGTCGCTAGATAGGATTCTAATG
GACGAGTGACAAAAACGTCGACGACCAAGACCTGGATGCGGCCCACTAATTACCATTGTT
GGACAAAGTAGGTTTCATTCCACAAATTCCACAATATGGATTCATTTCCATAATGGATCC
ATTTCCACCCATTCCACATCGAAGTTATTAGTCAGCATCCATATCCACGCCATATTCACA
AATGTGTCGTGGAGTGTCGTGGATTTGAACCCT
>MITE
CCTCAGGGTATCAGAAAAATTGGCCGATGTAAACCTAAGAGACGAAATTAGTGGGCCACT
TTATGCTCTTTAGACTATGGCTCTTAGACTACTTATTTTTGTAACCTAAGACTTAGGAGG
TCATTTTTTCTGCTACCCACTAG
>ZIT1
GTTTTGACTTCCCAAGAGATGTCGTTGCGATGGCGGGCGGGGAAAGGAGCGCGAAATTCA
CGAGCACGCCACGAAAACCACGCATATACCACCGATGACTGCGGCTATAGCTAACTACAA
CACACCTCTTGCAGTGTGACGACGGAGCCCAAACATCGTCAACATTATTGTCCCCTCTAT
AAATAAATACATGGCCACTCATGGGCCCTCGGCCCATTTTTCGTCAACGTTTGCAACGTC
CCACTACGCCGACATGTTGGACAGAACGGTATCACCTCCCGCGACCACCAAACGCCCGGC
ATGCCATAGACAAAGGCCACACAACACTATGGATCCCAGACAGACTTGCCCACTGTCGCT
CCCCCCAACCTATGGTGACGGAGGCTTGGCCACCCTCCGCCACCCGGCTAGTCGGGTCTA
AGGAGGCCGTGAGGGAGCTCTCATACTCAGTAATTCACCATGTCGAAACGATTGGAGCAT
TGCACTACATGAGGTGGTTGATGACGGCTATGGTTAATGTCGCCAGCGGCTGACTTCACA
GTACAAAGACATGGCCACATAGGAACCCGGTCGGAGGCAACAACAACAGAAACACACGGA
ACATAAAGAGTACGCACAAAAACCCGGGGGGCTCGAGGGAGATCAGCAAACAGACAAAGC
CGATGGCTGGGGGGAGACTGCAGGTATCACGGTTGCAACATATGGTGCCCGAGGGCACCG
ACAGAGTCACAACACGAGGATATGAAGCAGAAAATTCTCAAGAAAACACGTGGGGAA
