# Supplementary material for: Living apart together: crosstalk between the core and supernumerary genomes in a fungal plant pathogen
Source: BMC Genomics. 2016 Aug 23;17(1):670. doi: 10.1186/s12864-016-2941-6 (PMC4994206; doi:10.1186/s12864-016-2941-6)
Supplement: Additional file 8: — RIP-like mutations on the supernumerary chromosomes. Three elements that have RIP-like copies on the supernumerary genome. The intact element is compared with RIPped copies on the core chromosomes, and “RIP-like copies” (unknown) on the supernumerary genome. For the third element, there is no intact in the genome. The total number of transitions and transversions compared to a reference (ref) is given, as welll as the transition/transversion ratio, which is lower for the “RIP-like copies” on the supernumerary genome. (XLSX 11 kb) [file 12864_2016_2941_MOESM8_ESM.xlsx]

## Sheet: Blad1
Additional file 8 - RIP-like mutations on the supernumerary chromosomes are shown. Three elements that have RIP-like copies on the supernumerary genome. The intact element is compared with RIPped copies on the core chromosomes, and "RIP-like copies" (unknown) on the supernumerary genome. For the third element, there is no intact in the genome. The total number of transitions and transversions com…
Sequence	Location	Seq Length	Seq GC%	Transitions	Transversions	Transition/transversion ratio
Intact (ref)	Core	5684	55.2	0	0
Intact	Core	5683	55.2	0	2	0
Intact	Core	5681	55.2	1	0
Intact	Core	5677	55.2	0	0
RIPped	Core	5992	16.4	2165	11	196.818
RIPped	Core	5762	15.4	2258	9	250.889
RIPped	Core	6022	12.2	2427	12	202.25
unknown	Supernumerary	3454	14.5	1340	112	11.9643
unknown	Supernumerary	1157	16.7	445	51	8.72549
unknown	Supernumerary	3455	14.5	1340	112	11.9643
unknown	Supernumerary	1534	14.2	595	36	16.5278
unknown	Supernumerary	1332	17	513	38	13.5
unknown	Supernumerary	1057	14.9	430	27	15.9259
Fot5c
Sequence	Location	Seq Length	Seq GC	Transitions	Transversions	Transition/transversion ratio
Intact (ref)	Core	1865	48.5	0	0
Intact	Core	1865	48.6	10	6	1.66667
Intact	Core	1865	48.5	13	6	2.16667
Intact	Core	1863	48.5	14	6	2.33333
RIP	Core	1703	17.3	543	9	60.3333
RIP	Core	1238	12.5	471	6	78.5
unknown	Supernumerary	1600	15.1	329	576	0.571181
Unknown element
Sequence	Location	Seq Length	Seq GC	Transitions	Transversions	Transition/transversion ratio
RIP (ref)	Core	7224	15.2	0	0
unknown	Core	5245	16.4	514	1	514
unknown	Core	1989	16	198	6	33
unknown	Supernumerary	3876	15.3	439	48	9.14583
unknown	Core	2152	17	195	4	48.75
unknown	Core	2225	17.1	218	38	5.73684
unknown	Core	2251	18.2	254	1	254
unknown	Core	755	20	68	14	4.85714
Best hit for the reference query: "probable pol polyprotein - rice blast fungus gypsy retroelement" (accession T18350)
