# Supplementary material for: Living apart together: crosstalk between the core and supernumerary genomes in a fungal plant pathogen
Source: BMC Genomics. 2016 Aug 23;17(1):670. doi: 10.1186/s12864-016-2941-6 (PMC4994206; doi:10.1186/s12864-016-2941-6)
Supplement: Additional file 12: — List of intact transposable elements on the core chromosomes. All 135 elements are listed with their coordinates and the environment that they inserted into. Low complexity is a low GC% region that is sometimes hard to distinguish from ancient RIP. RIP indicates that the element has inserted into a RIPped copy of a TE (and is also low GC%). (XLSX 17 kb) [file 12864_2016_2941_MOESM12_ESM.xlsx]

## Sheet: Blad1
Additional file 12 - List of intact transposable elements on the core chromosomes. All 135 elements are listed with their coordinates and the environment that they inserted into. Low complexity is a low GC% region that is sometimes hard to distinguish from ancient RIP. RIP indicates that the element has inserted into a RIPped copy of a TE (and is also low GC%).
Transposable element	Hit	Hit start	Hit end	Orientation	Inserted into
DTF_Fot5-A	chr1	320250	318386	-	low complexity
DTF_Fot5-A	chr1	2738596	2740460	+	low complexity
DTF_Fot5-A	chr1	2742550	2740686	-	low complexity
DTF_Fot5-A	chr1	5934152	5936016	+	RIP
DTF_Fot5-A	chr1	5960737	5962601	+	RIP/low complexity
DTF_Fot5-A	chr1	7422831	7420967	-	RIP
DTF_Fot5-A	chr1	8976718	8974855	-	low complexity
DTF_Fot5-A	chr1	10909146	10907282	-	RIP
DTF_Fot5-A	chr1	11782591	11780727	-	low complexity
DTF_Fot5-A	chr2	12281	14144	+	RIP (telomere recQ helicase)
DTF_Fot5-A	chr2	84458	86321	+	RIP
DTF_Fot5-A	chr2	187312	189175	+	RIP/low complexity
DTF_Fot5-A	chr2	240745	238881	-	no specific feature
DTF_Fot5-A	chr2	334619	332756	-	RIP/low complexity
DTF_Fot5-A	chr2	1170365	1172229	+	RIP
DTF_Fot5-A	chr2	3611976	3610112	-	no specific feature
DTF_Fot5-A	chr2	4408372	4406508	-	RIP/low complexity
DTF_Fot5-A	chr2	4567767	4565903	-	RIP
DTF_Fot5-A	chr2	4878252	4880115	+	RIP
DTF_Fot5-A	chr2	5272629	5270766	-	RIP
DTF_Fot5-A	chr2	7563517	7565381	+	low complexity
DTF_Fot5-A	chr2	8513947	8512084	-	low complexity
DTF_Fot5-A	chr2	8833401	8831538	-	RIP
DTF_Fot5-A	chr3	336557	334693	-	RIP (RLG_Maggy)/low complexity
DTF_Fot5-A	chr3	374586	372722	-	RIP (RLC_Ghost)
DTF_Fot5-A	chr3	1420236	1418373	-
DTF_Fot5-A	chr3	2686352	2684488	-	RIP
DTF_Fot5-A	chr3	8050396	8052259	+	RIP
DTF_Fot5-A	chr3	8093461	8091598	-
DTF_Fot5-A	chr3	8350623	8348759	-	RIP (RLG_Maggy)
DTF_Fot5-A	chr3	8356558	8358421	+	RIP
DTF_Fot5-A	chr4	25192	27056	+	RIP
DTF_Fot5-A	chr4	170772	168909	-	RIP (DTM_Hop7)
DTF_Fot5-A	chr4	732661	734525	+	RIP
DTF_Fot5-A	chr4	4159647	4157783	-	RIP (RLG_Skippy)
DTF_Fot5-A	chr4	4418962	4420826	+	RIP/low complexity
DTF_Fot5-A	chr4	7165433	7167297	+	no specific feature (intergenic)
DTF_Fot5-A	chr4	7677831	7679695	+	RIP
DTF_Fot5-A	chr4	7697319	7699183	+	RIP
DTF_Fot5-A	chr4	7815875	7814012	-	no specific feature
DTF_Fot4	chr3	7929612	7931463	+	no specific feature
DTF_ESP4-B	chr1	3546058	3548926	+	no specific feature
DTF_ESP4-B	chr1	7311303	7314171	+	no specific feature (intergenic)
DTF_ESP4-B	chr2	250984	248116	-	hypothetical protein (favg1_04717)
DTF_ESP4-B	chr2	461370	458504	-	no specific feature
DTF_ESP4-B	chr2	577911	580777	+	no specific feature
DTF_ESP4-B	chr2	944531	947398	+	no specific feature
DTF_ESP4-B	chr2	4105812	4108678	+	no specific feature (intergenic)
DTF_ESP4-B	chr3	4764801	4762428	-	no specific feature
DTF_ESP4-B	chr3	8118260	8121128	+	no specific feature
DTF_ESP4-B	chr4	939112	936245	-	no specific feature
DTF_ESP4-B	chr4	6523365	6520498	-	no specific feature
DTF_ESP4-B	chr4	7876667	7873800	-	no specific feature
RLG_Maggy	chr1	103629	109301	+	RIP/low complexity
RLG_Maggy	chr1	570988	576660	+	RIP/low complexity
RLG_Maggy	chr1	1852094	1846416	-	RIP/low complexity
RLG_Maggy	chr1	7740485	7734814	-	RIP
RLG_Maggy	chr1	7755876	7761550	+	no specific feature (adjacent RIP)
RLG_Maggy	chr1	11443374	11449051	+	RIP/low complexity
RLG_Maggy	chr1	11522206	11516533	-	low complexity
RLG_Maggy	chr1	11773627	11779300	+	low complexity
RLG_Maggy	chr2	77697	83370	+	RIP
RLG_Maggy	chr2	354154	348483	-	RIP
RLG_Maggy	chr2	702192	696575	-	RIP (RLG_Maggy)
RLG_Maggy	chr2	3919405	3913731	-	RIP/low complexity
RLG_Maggy	chr2	4408645	4414328	+	RIP/low complexity
RLG_Maggy	chr2	4469214	4463532	-	RIP/low complexity
RLG_Maggy	chr2	8477335	8471659	-	RIP/low complexity
RLG_Maggy	chr2	8708265	8713948	+	RIP/low complexity
RLG_Maggy	chr2	9093443	9099123	+	RIP/low complexity
RLG_Maggy	chr3	1756636	1762313	+	RIP/low complexity
RLG_Maggy	chr3	2808283	2802609	-	RIP
RLG_Maggy	chr3	3972090	3977768	+	RIP
RLG_Maggy	chr3	7400388	7406067	+	low complexity
RLG_Maggy	chr3	7440715	7435044	-	RIP (single copy)
RLG_Maggy	chr3	7777464	7771793	-	low complexity
RLG_Maggy	chr3	7991191	7985520	-	RIP/low complexity
RLG_Maggy	chr3	8768139	8773810	+	RIP
RLG_Maggy	chr4	162947	168619	+	RIP (DTM_Hop7)
RLG_Maggy	chr4	4064077	4069749	+	RIP (DTF_Fot5-C)
DTM_Hop7	chr2	51465	48018	-	RIP (DTF_Viserion)
DTM_Hop7	chr3	496194	492746	-	low complexity
DTM_Hop7	chr3	571885	568437	-	low complexity
DTM_Hop7	chr3	7193810	7197257	+	low complexity
DTM_Hop7	chr3	7658085	7654638	-	low complexity
DTM_Hop7	chr4	338660	335214	-	RIP
DTM_Hop7	chr4	1689449	1692895	+	RIP
DTM_Hop7	chr4	4712745	4716191	+	RIP/low complexity
DTM_Hop4	chr4	614957	612134	-	no specific feature
RLG_Skippy	chr1	8608359	8601800	-	RIP (DTF_ESP4B)
RLG_Skippy	chr2	6552345	6545789	-	RIP
RLG_Skippy	chr2	8916389	8922946	+	RIP
RLG_Skippy	chr3	8557529	8564027	+	low complexity
RLG_Skippy	chr3	8760206	8766766	+	RIP
DTF_Viserion	chr1	4303168	4300286	-	no specific feature
DTF_Viserion	chr1	5780645	5777764	-	no specific feature
DTF_Viserion	chr1	6405451	6402569	-	no specific feature
DTF_Viserion	chr2	1666329	1663446	-	no specific feature
DTF_Viserion	chr2	1859028	1856147	-	no specific feature
DTF_Viserion	chr2	5658605	5655724	-	no specific feature
DTF_Viserion	chr3	5777797	5774916	-	no specific feature
DTF_Viserion	chr4	3354387	3357271	+	no specific feature
DTF_Drogon	chr1	380333	382265	+	hypothetical protein
DTF_Drogon	chr1	4640883	4642816	+	no specific feature
DTF_Drogon	chr1	7317812	7319744	+	no specific feature
DTF_Drogon	chr1	10486517	10484584	-	no specific feature
DTF_Drogon	chr2	89815	91748	+	no specific feature
DTF_Drogon	chr2	95887	93955	-	beta-xylosidase
DTF_Drogon	chr2	269741	271673	+	related to dehydrogenase
DTF_Drogon	chr2	679781	677849	-	related to GABA transport protein
DTF_Drogon	chr2	4857887	4855954	-	no specific feature
DTF_Drogon	chr2	4863106	4861174	-	hypothetical protein
DTF_Drogon	chr2	5134895	5136827	+	no specific feature
DTF_Drogon	chr2	5361542	5363474	+	hypothetical protein
DTF_Drogon	chr2	5399326	5397394	-	no specific feature
DTF_Drogon	chr2	5642957	5641025	-	probable galactose oxidase
DTF_Drogon	chr2	6139211	6141143	+	no specific feature
DTF_Drogon	chr2	8269801	8267869	-	no specific feature
DTF_Drogon	chr2	9157909	9159841	+	recQ helicase
DTF_Drogon	chr3	500669	498736	-	no specific feature
DTF_Drogon	chr3	592745	590813	-	no specific feature
DTF_Drogon	chr3	669144	667211	-	no specific feature
DTF_Drogon	chr3	737032	738964	+	no specific feature
DTF_Drogon	chr3	4101144	4099212	-	no specific feature
DTF_Drogon	chr3	7370351	7368419	-	no specific feature
DTF_Drogon	chr3	7554933	7556865	+	hypothetical protein
DTF_Drogon	chr3	7830816	7828883	-	no specific feature
DTF_Drogon	chr3	7858836	7860769	+	no specific feature
DTF_Drogon	chr3	7874535	7872603	-	no specific feature
DTF_Drogon	chr3	8662244	8664176	+	no specific feature
DTF_Drogon	chr3	8732653	8730721	-	no specific feature
DTF_Drogon	chr4	675134	673201	-	no specific feature
DTF_Drogon	chr4	4352734	4354666	+	no specific feature
DTF_Drogon	chr4	4933499	4935431	+	no specific feature
DTF_Drogon	chr4	6972352	6974284	+	no specific feature
