# Supplementary material for: Living apart together: crosstalk between the core and supernumerary genomes in a fungal plant pathogen
Source: BMC Genomics. 2016 Aug 23;17(1):670. doi: 10.1186/s12864-016-2941-6 (PMC4994206; doi:10.1186/s12864-016-2941-6)
Supplement: Additional file 13: — List of 104 gene duplications on the supernumerary chromosomes. Gene identifier for the core and supernumerary gene(s) are given as well as the length of the AA similarity between them. Locations of the duplicated genes on the supernumerary genome are given. For isolates 2548, 7555 and bfb0173, the presence of the duplicated genes was assessed by HiSeq read mapping. “yes” indicates the same duplication is present, “no” indicates that it is absent. Parentheses indicate inconclusive read mapping. Finally the functional annotation of the gene on the core that was duplicated, is detailed. Likely double assemblies are commented upon in the final column. (XLSX 1881 kb) [file 12864_2016_2941_MOESM13_ESM.xlsx]

## Sheet: annotation
Additional file 13 - List of 104 gene duplications on the supernumerary chromosomes. Gene identifier for the core and supernumerary gene(s) are given as well as the length of the AA similarity between them. Locations of the duplicated genes on the supernumerary genome are given. For isolates 2548, 7555 and bfb0173, the presence of the duplicated genes was assessed by HiSeq read mapping. "yes" ind…
GI (core)	GI (supernumerary)	%ID (AA)	Length (AA)	Location duplication	Start	End	Orientation	2548	7555	bfb0173	Functional annotation	comments
g10194	g13851	91.6	845	contig 566	130457	133411	+	no	no	no	Peptidase C2, calpain family
g10194	g14036	95.17	538	contig 587	19957	26961	+	no	yes	yes	Peptidase C2, calpain family
g1026	g14359	85.79	387	contig 640	87451	91790	+	no	no	no	hypothetical protein
g1026	g14362	85.55	353	contig 641	2396	3517	+	yes	yes	yes	hypothetical protein
g1026	g9930	80.45	353	contig 415	12973	14090	+	no	no	yes	hypothetical protein
g11336	g9829	80.35	346	contig 315	66877	68870	+	yes	no	no	S-adenosyl-L-methionine-dependent methyltransferase
g11371	g9699	91.94	372	contig 308	60520	61719	-	yes	yes	yes	Aspartic peptidase
g11386	g13752	88.05	343	contig 563	33448	34633	+	yes	yes	yes	hypothetical protein
g11580	g12962	88.34	403	contig 459	21926	23318	-	yes	yes	no	Fatty acid desaturase, type 1	identical duplication within contig 459
g11580	g12967	88.34	403	contig 459	39519	40911	+	yes	yes	no	Fatty acid desaturase, type 1	identical duplication within contig 459
g11580	g13271	89.23	390	contig 498	45490	46903	+	yes	yes	yes	Fatty acid desaturase, type 1
g11580	g13309	88.72	390	contig 503	14644	16057	-	yes	yes	yes	Fatty acid desaturase, type 1
g11580	g13776	86.39	404	contig 563	96004	97394	-				Fatty acid desaturase, type 1
g11580	g14400	88.59	403	contig 645	72941	74333	+	no	yes	no	Fatty acid desaturase, type 1
g11580	g14429	88.09	403	contig 645	159429	160821	+	yes	yes	no	Fatty acid desaturase, type 1
g1172	g12799	80.37	321	contig 441	52746	53772	-	yes	yes	yes	von Willebrand factor, type A
g12010	g64	86.77	431	chr 3	183600	185359	-	no	yes	yes	beta tubulin
g12010	g9636	86.77	431	contig 297	64480	66239	+	no	yes	yes	beta tubulin
g12303	g13087	87.48	703	contig 475	128971	133228	-	yes	no	no	Kinetochore protein Ndc80
g12462	g14545	86.1	482	contig 649	66933	68408	-	yes	yes	yes	Transferase; chloramphenicol acyltransferase; hit F. equiseti trichothecene cluster
g1343	g9986	96.51	545	contig 419	18004	19682	+	yes	no	yes	hypothetical protein
g1866	g14009	91.28	493	contig 586	73276	75021	+	(yes)	(yes)	(yes)	hypothetical protein; unintegrated signatures
g1866	g14550	90.61	394	contig 649	88839	90299	+	yes	yes	yes	hypothetical protein; unintegrated signatures
g1991	g14564	98.03	355	contig 650	20789	22032	-	no	no	no	protein kinase
g1991	g9761	97.46	355	contig 308	234576	235819	+	no	yes	yes	protein kinase
g2162	g13971	88.22	348	contig 584	3765	7122	+	(yes)	yes	(yes)	WD40 repeat containing
g2162	g9932	87.64	348	contig 415	20005	23362	+	(yes)	(yes)	(yes)	WD40 repeat containing
g2285	g12741	81.22	426	contig 439	44476	45856	-	yes	yes	no	acyl-CoA dehydrogenase
g2285	g9564	81.46	426	contig 290	12258	13638	-	yes	no	yes	acyl-CoA dehydrogenase
g2589	g12736	98.05	564	contig 439	29366	31234	-	(yes)	yes	(yes)	acyl-CoA dehydrogenase
g2589	g12964	97.87	564	contig 459	27683	29551	-	yes	yes	no	acyl-CoA dehydrogenase
g2589	g14007	98.05	564	contig 586	62356	64224	-	(yes)	(yes)	no	acyl-CoA dehydrogenase
g2589	g9693	97.34	564	contig 308	46392	48260	-	yes	yes	yes	acyl-CoA dehydrogenase
g2592	g14683	85.17	317	contig 668	79226	80173	-	no	no	no	hypothetical protein
g2628	g12821	83.97	343	contig 441	112386	113636	-	yes	yes	yes	Triose-phosphate transporter domain	likely double assembly with g12824 and g12830
g2628	g12824	83.97	343	contig 442	7982	9232	-	yes	yes	yes	Triose-phosphate transporter domain	likely double assembly with g12821 and g12830
g2628	g12830	83.97	343	contig 443	8026	9276	-	yes	yes	yes	Triose-phosphate transporter domain	likely double assembly with g 12821 and g12824
g2628	g12891	83.97	343	contig 446	27315	28565	+	yes	yes	yes	Triose-phosphate transporter domain
g2628	g13284	83.97	343	contig 498	87442	88692	+	yes	yes	yes	Triose-phosphate transporter domain
g2628	g13313	83.97	343	contig 503	28566	29816	-				Triose-phosphate transporter domain
g2741	g13541	83.7	368	contig 551	16791	18447	+	yes	no	(yes)	Isoprenoid synthase domain	likely double assembly with g13543
g2741	g13543	83.7	368	contig 552	3963	5619	+	yes	no	(yes)	Isoprenoid synthase domain	likely double assembly with g13541
g2741	g13896	83.2	369	contig 573	10130	11786	+	(yes)	(yes)	(yes)	Isoprenoid synthase domain	potential double assembly
g2741	g13935	86.29	321	contig 580	18075	19587	-	(yes)	(yes)	(yes)	Isoprenoid synthase domain	potential double assembly
g2741	g13968	83.7	368	contig 583	32190	33846	+	(yes)	(yes)	yes	Isoprenoid synthase domain	potential double assembly
g2741	g9859	83.7	368	contig 325	8188	9844	-	(yes)	(yes)	yes	Isoprenoid synthase domain
g2760	g13489	89.28	569	contig 550	144703	146573	+	yes	yes	no	Protein of unknown function DUF3468; Zn(2)-C6 fungal-type transcription factor
g2869	g13637	99.13	345	contig 561	115037	116494	+	no	yes	no	S-adenosyl-L-methionine-dependent methyltransferase
g2869	g9741	100	345	contig 308	192641	194098	-	no	yes	yes	S-adenosyl-L-methionine-dependent methyltransferase
g3381	g13938	84.12	636	contig 581	7659	10584	+	(yes)	(yes)	yes	Protein of unknown function DUF3468
g3381	g14167	84.93	418	contig 628	10433	12027	+	yes	yes	yes	Protein of unknown function DUF3468
g3381	g9962	84.28	636	contig 417	5762	8687	+	(yes)	(yes)	(yes)	Protein of unknown function DUF3468
g36	g9540	82.83	501	contig 288	13795	15527	-	yes	no	yes	oxidoreductase activity
g4224	g13641	92.81	278	contig 561	129586	130416	+	no	yes	no	Phosphatidic acid phosphatase type 2/haloperoxidase	within contig duplications
g4224	g13645	92.81	278	contig 561	136327	137157	-	no	yes	no	Phosphatidic acid phosphatase type 2/haloperoxidase	within contig duplications
g4456	g13380	92.96	2544	contig 527	31115	39635	-	yes	yes	no	polyketide synthase
g4456	g9871	85.55	803	contig 333	1	2696	-				polyketide synthase
g4537	g9765	90.91	737	contig 308	242842	245358	+	yes	yes	yes	Zn(2)-C6 fungal-type transcription factor
g5049	g438	87.75	506	chr 3	1231170	1232675	+	no	no	no	glycoside hydrolase, family 5
g5051	g436	89.33	525	chr 3	1226763	1228441	-	no	no	no	Sugar/inositol transporter
g5471	g13654	85.85	516	contig 561	162030	163998	-	no	(yes)	no	ATPase, F1 complex, beta subunit
g5471	g14070	85.66	516	contig 622	13863	15831	-	no	(yes)	no	ATPase, F1 complex, beta subunit
g5569	g10062	81.9	1188	contig 431	25849	29934	+	no	no	(yes)	Dicer2
g5569	g13121	86.29	299	contig 479	10165	11058	-	no	yes	(yes)	Dicer2
g5569	g13356	80.97	331	contig 524	20493	22486	-				Dicer2
g5569	g13360	81.9	1188	contig 525	9015	15626	-	(yes)	(yes)	(yes)	Dicer2	potential double assembly with g13363
g5569	g13363	81.9	1188	contig 526	150	6761	-	(yes)	(yes)	(yes)	Dicer2	potential double assembly with g13360
g5569	g13533	81.73	1456	contig 550	265233	269843	+	yes	yes	yes	Dicer2
g5569	g14016	81.95	1180	contig 586	93174	97112	-	(yes)	(yes)	(yes)	Dicer2
g5569	g14623	84.33	568	contig 658	21950	24155	+	(yes)	(yes)	(yes)	Dicer2
g5569	g14805	82.59	1195	contig 669	7248	10868	+	(yes)	(yes)	(yes)	Dicer2
g5569	g9620	81.99	1188	contig 297	6311	10265	-	(yes)	(yes)	yes	Dicer2
g5670	g12779	82.38	437	contig 440	16698	18214	+	yes	yes	yes	CFEM superfamily	double assembly with g12783
g5670	g12783	82.38	437	contig 441	5685	7201	+	yes	yes	yes	CFEM superfamily	double assembly with g12779
g5670	g13668	81.92	437	contig 561	194518	196034	+	no	yes	no	CFEM superfamily
g5670	g9948	81.92	437	contig 415	78424	79940	+	(yes)	(yes)	no	CFEM superfamily
g5893	g13233	91.29	448	contig 496	96044	97736	+	yes	yes	yes	hypothetical protein
g5941	g14744	93.96	381	contig 668	255152	256291	+	no	no	(yes)	hypothetical protein
g5941	g57	95.09	814	chr 3	171371	173929	+	no	yes	(yes)	hypothetical protein
g5942	g58	95.33	407	chr 3	175637	176854	-	no	yes	yes	Aminoglycoside 3-phosphotransferase
g6413	g12790	89.74	380	contig 441	27043	28402	+	yes	yes	yes	Taurine catabolism dioxygenase TauD/TfdA
g6413	g12840	89.81	373	contig 443	33123	34899	+	(yes)	(yes)	yes	Taurine catabolism dioxygenase TauD/TfdA
g7188	g9701	97.29	996	contig 308	73436	76622	+	yes	yes	yes	P-type ATPase, subfamily IIA, SERCA-type
g7680	g9717	81.59	402	contig 308	134676	135977	-	yes	no	yes	Epoxide hydrolase-like
g8238	g13621	88.63	519	contig 561	69441	71148	+	no	yes	no	Cytochrome P450
g8239	g13622	85.81	296	contig 561	71292	72576	-	no	yes	no	ankyrin repeat containing
g8240	g13623	96.69	484	contig 561	73141	74699	-	no	yes	no	Ergosterol biosynthesis ERG4/ERG24
g8284	g12919	89.9	406	contig 452	13028	14398	+	no	no	yes	hypothetical protein
g8284	g13149	89.9	406	contig 480	77759	79129	-	no	no	yes	hypothetical protein
g8552	g14207	94.98	558	contig 630	75262	77102	+	yes	yes	no	alfa/beta hydrolase fold
g8553	g14206	97.92	1153	contig 630	69186	72839	-	yes	yes	no	haem peroxidase; cytochrome P450
g8883	g10055	80.66	853	contig 431	5107	7858	-	(yes)	(yes)	(yes)	EBR1
g8883	g12793	83.47	720	contig 441	33318	35593	+	yes	yes	yes	EBR1
g8883	g12845	84.03	720	contig 443	45350	47626	-	no	yes	yes	EBR1
g8883	g13858	80.08	949	contig 566	149284	152318	+	no	yes	no	EBR1
g8883	g13939	80.82	1001	contig 581	13501	19162	-	no	(yes)	yes	EBR1
g8883	g13955	80.36	1003	contig 582	22080	25300	+	no	no	no	EBR1
g8883	g13972	80.16	1003	contig 584	9492	14955	-	no	yes	no	EBR1
g8883	g14093	80.16	1003	contig 624	38976	42196	+	no	yes	no	EBR1
g8883	g14094	80.16	1003	contig 625	1	6435	+				EBR1
g8883	g14367	80.36	1003	contig 642	12016	15236	-	no	(yes)	(yes)	EBR1
g8883	g9933	80.32	1001	contig 415	25313	30764	-	no	no	no	EBR1
g8883	g9977	80.52	1001	contig 418	27126	30565	+	no	no	no	EBR1
g9450	g54	90.15	274	chr 3	165583	166398	+	no	yes	no	alfa/beta hydrolase fold

## Sheet: blastp output
Query	Subject	%ID	Length	Mismatches	gaps	Query start	Query end	Hit start	Hit end	Expect	Bitscore
g9741	g2869	100	345	0	0	1	345	1	345	0	714
g61	g5945	99.25	265	2	0	1	265	1	265	0	535
g13637	g2869	99.13	345	3	0	1	345	1	345	0	710
g9742	g2870	98.68	152	2	0	1	152	1	152	3e-111	315
g59	g5943	98.68	152	2	0	1	152	1	152	3e-111	315
g12736	g2589	98.05	564	11	0	1	564	1	564	0	1141
g14007	g2589	98.05	564	11	0	1	564	1	564	0	1139
g13834	g2870	98.03	152	3	0	1	152	1	152	3e-110	313
g14564	g1991	98.03	355	7	0	1	355	1	355	0	733
g14206	g8553	97.92	1153	24	0	1	1153	1	1153	0	2338
g12964	g2589	97.87	564	12	0	1	564	1	564	0	1139
g9761	g1991	97.46	355	9	0	1	355	1	355	0	730
g9693	g2589	97.34	564	15	0	1	564	1	564	0	1129
g9701	g7188	97.29	996	27	0	1	996	1	996	0	1996
g13454	g4	96.77	93	3	0	1	93	1	93	1e-60	197
g13623	g8240	96.69	484	16	0	1	484	1	484	0	961
g9986	g1343	96.51	545	19	0	1	545	1	545	0	1095
g60	g5944	96.34	246	9	0	1	246	1	246	2e-172	478
g9815	g4	96	100	3	1	1	99	1	100	4e-67	201
g14579	g4	96	100	4	0	1	100	1	100	2e-69	207
g14705	g4	96	100	4	0	1	100	1	100	7e-69	206
g14171	g9365	95.54	157	7	0	96	252	449	605	4e-108	327
g14616	g4341	95.45	88	4	0	1	88	1	88	3e-51	169
g58	g5942	95.33	407	19	0	1	407	1	407	0	803
g14682	g2591	95.24	105	5	0	1	105	1	105	6e-70	207
g14036	g10194	95.17	538	26	0	514	1051	42	579	0	1095
g57	g5941	95.09	814	37	1	41	854	1	811	0	1596
g13852	g12085	95.05	101	5	0	1	101	468	568	2e-62	201
g10072	g4	95	100	5	0	1	100	1	100	2e-67	202
g13673	g4	95	100	5	0	1	100	1	100	2e-68	205
g14207	g8552	94.98	558	26	1	1	558	42	597	0	1121
g14033	g9365	94.83	174	9	0	1	174	430	603	2e-121	363
g14663	g4	94.57	92	5	0	1	92	1	92	2e-60	182
g472	g11247	94.44	144	8	0	5	148	11	154	3e-98	286
g13890	g12146	94.41	143	8	0	75	217	221	363	4e-90	282
g14350	g9365	94.37	71	4	0	1	71	430	500	3e-43	147
g13461	g4266	94.25	87	5	0	4	90	187	273	2e-55	176
g14744	g5941	93.96	381	20	1	1	381	434	811	0	738
g9682	g4321	93.75	144	9	0	1	144	387	530	9e-93	286
g13292	g5842	93.45	168	11	0	225	392	1	168	4e-109	320
g9581	g4	93	100	7	0	1	100	1	100	2e-65	197
g13062	g4	93	100	7	0	1	100	1	100	2e-65	197
g13380	g4456	92.96	2544	176	1	1	2541	1	2544	0	4875
g13641	g4224	92.81	278	19	1	1	278	117	393	4e-179	502
g13645	g4224	92.81	278	19	1	1	278	117	393	4e-179	502
g12970	g11580	92.59	108	8	0	1	108	289	396	5e-70	217
g13698	g137	91.98	162	13	0	320	481	370	531	2e-92	293
g9699	g11371	91.94	372	30	0	1	372	1	372	0	717
g13286	g5842	91.67	108	9	0	225	332	1	108	2e-62	200
g14361	g2162	91.67	168	13	1	60	226	111	278	4e-100	319
g13851	g10194	91.6	845	53	2	91	918	42	885	0	1532
g9681	g4322	91.38	58	5	0	495	552	245	302	2e-27	114
g13233	g5893	91.29	448	39	0	1	448	1	448	0	808
g14009	g1866	91.28	493	43	0	1	493	1	493	0	921
g9765	g4537	90.91	737	62	4	1	736	1	733	0	1373
g14550	g1866	90.61	394	37	0	1	394	1	394	0	738
g14150	g7405	90.53	169	16	0	1	169	198	366	1e-98	293
g9756	g11580	90.48	168	16	0	2	169	229	396	4e-109	320
g54	g9450	90.15	274	26	1	1	273	1	274	0	508
g12919	g8284	89.9	406	22	2	1	405	1	388	0	740
g13149	g8284	89.9	406	22	2	1	405	1	388	0	740
g13642	g4223	89.83	118	12	0	1	118	1	118	4e-76	225
g13644	g4223	89.83	118	12	0	1	118	1	118	4e-76	225
g12840	g6413	89.81	373	37	1	1	372	1	373	0	705
g12790	g6413	89.74	380	38	1	1	379	1	380	0	714
g13848	g4052	89.5	238	25	0	1	238	102	339	2e-150	444
g436	g5051	89.33	525	56	0	1	525	1	525	0	968
g13366	g7405	89.29	112	12	0	1	112	255	366	3e-58	187
g13371	g7405	89.29	112	12	0	1	112	255	366	3e-58	187
g13489	g2760	89.28	569	56	3	1	569	1	564	0	1020
g13271	g11580	89.23	390	42	0	3	392	7	396	0	734
g9836	g8490	89.05	137	9	2	1	132	1	136	1e-80	236
g13094	g8490	89.05	137	9	2	1	132	1	136	1e-80	236
g13098	g8490	89.05	137	9	2	1	132	1	136	1e-80	236
g13104	g8490	89.05	137	9	2	1	132	1	136	1e-80	236
g9598	g4456	89.04	146	16	0	1	146	2399	2544	2e-80	261
g13309	g11580	88.72	390	44	0	3	392	7	396	0	729
g13621	g8238	88.63	519	26	1	1	486	1	519	0	949
g14400	g11580	88.59	403	39	1	1	403	1	396	0	751
g12962	g11580	88.34	403	40	1	1	403	1	396	0	748
g12967	g11580	88.34	403	40	1	1	403	1	396	0	748
g13971	g2162	88.22	348	40	1	120	466	19	366	0	641
g14429	g11580	88.09	403	41	1	1	403	1	396	0	744
g13752	g11386	88.05	343	27	1	3	331	6	348	0	614
g438	g5049	87.75	506	59	1	1	503	1	506	0	944
g9932	g2162	87.64	348	42	1	120	466	19	366	0	637
g13087	g12303	87.48	703	44	3	28	687	19	720	0	1209
g9636	g12010	86.77	431	57	0	1	431	1	431	0	784
g64	g12010	86.77	431	57	0	1	431	1	431	0	784
g13776	g11580	86.39	404	47	2	1	404	1	396	0	728
g13121	g5569	86.29	299	41	0	1	299	1157	1455	0	545
g13935	g2741	86.29	321	43	1	1	321	76	395	0	592
g13716	g8961	86.27	233	31	1	1	232	276	508	3e-141	408
g14545	g12462	86.1	482	67	0	1	482	19	500	0	889
g13116	g5569	86.05	129	18	0	1	129	1178	1306	2e-73	239
g13862	g5842	85.92	71	10	0	174	244	20	90	1e-36	130
g13654	g5471	85.85	516	70	3	21	534	1	515	0	880
g13355	g5569	85.84	226	32	0	1	226	1230	1455	2e-132	408
g13622	g8239	85.81	296	42	0	2	297	26	321	0	534
g14359	g1026	85.79	387	48	3	236	615	2	388	0	635
g14070	g5471	85.66	516	71	3	21	534	1	515	0	879
g9871	g4456	85.55	803	63	4	1	750	1	803	0	1392
g14362	g1026	85.55	353	48	1	1	350	3	355	0	585
g13970	g9365	85.54	83	12	0	66	148	465	547	4e-46	160
g14683	g2592	85.17	317	43	1	1	317	1	313	0	535
g13460	g4266	85.03	187	26	1	1	185	1	187	1e-105	309
g9810	g8961	84.98	233	34	1	674	905	276	508	1e-131	407
g12873	g8961	84.98	233	34	1	728	959	276	508	7e-131	407
g14167	g3381	84.93	418	61	2	24	440	86	502	0	721
g10016	g2842	84.92	199	30	0	197	395	278	476	3e-120	361
g13133	g8961	84.55	233	35	1	728	959	276	508	6e-130	404
g14623	g5569	84.33	568	83	1	88	655	875	1436	0	1018
g9962	g3381	84.28	636	97	3	18	651	86	720	0	1090
g9757	g11580	84.15	164	19	1	1	164	1	157	2e-100	297
g13938	g3381	84.12	636	98	3	18	651	86	720	0	1085
g12845	g8883	84.03	720	112	2	3	721	424	1141	0	1217
g12821	g2628	83.97	343	55	0	1	343	1	343	0	583
g12824	g2628	83.97	343	55	0	1	343	1	343	0	583
g12830	g2628	83.97	343	55	0	1	343	1	343	0	583
g12891	g2628	83.97	343	55	0	1	343	1	343	0	583
g13284	g2628	83.97	343	55	0	1	343	1	343	0	583
g13313	g2628	83.97	343	55	0	1	343	1	343	0	583
g12706	g2741	83.84	229	37	0	1	229	28	256	5e-144	411
g9859	g2741	83.7	368	60	0	1	368	28	395	0	660
g13541	g2741	83.7	368	60	0	1	368	28	395	0	659
g13543	g2741	83.7	368	60	0	1	368	28	395	0	659
g13968	g2741	83.7	368	60	0	1	368	28	395	0	660
g12874	g8961	83.65	208	33	1	773	979	286	493	1e-111	356
g12702	g2741	83.59	128	21	0	1	128	268	395	2e-76	234
g12793	g8883	83.47	720	116	2	3	721	424	1141	0	1210
g13896	g2741	83.2	369	61	1	1	369	28	395	0	654
g13236	g5976	82.97	229	38	1	1	228	1	229	1e-135	406
g13913	g2741	82.87	181	31	0	1	181	28	208	1e-108	318
g9540	g36	82.83	501	81	4	1	497	72	571	0	871
g14805	g5569	82.59	1195	204	3	1	1192	262	1455	0	2087
g12779	g5670	82.38	437	73	1	25	461	1	433	0	760
g12783	g5670	82.38	437	73	1	25	461	1	433	0	760
g9620	g5569	81.99	1188	211	2	101	1286	269	1455	0	2062
g14016	g5569	81.95	1180	210	2	96	1273	269	1447	0	2050
g9948	g5670	81.92	437	75	1	25	461	1	433	0	755
g13668	g5670	81.92	437	75	1	25	461	1	433	0	755
g10062	g5569	81.9	1188	212	2	162	1347	269	1455	0	2062
g13360	g5569	81.9	1188	212	2	779	1964	269	1455	0	2079
g13363	g5569	81.9	1188	212	2	779	1964	269	1455	0	2079
g13533	g5569	81.73	1456	263	2	1	1454	1	1455	0	2506
g9717	g7680	81.59	402	65	2	1	394	1	401	0	684
g9564	g2285	81.46	426	75	3	20	445	18	439	0	722
g9931	g9365	81.3	262	39	1	1	252	344	605	8e-152	439
g12741	g2285	81.22	426	76	3	20	445	18	439	0	717
g14687	g8961	81.12	233	43	1	1	232	276	508	2e-131	383
g13356	g5569	80.97	331	46	1	147	460	869	1199	0	562
g9610	g2870	80.85	47	9	0	25	71	84	130	2e-24	92
g13025	g2870	80.85	47	9	0	25	71	84	130	2e-24	92
g13939	g8883	80.82	1001	172	8	398	1382	156	1152	0	1529
g10055	g8883	80.66	853	134	3	3	824	280	1132	0	1353
g9977	g8883	80.52	1001	175	8	44	1028	156	1152	0	1515
g9930	g1026	80.45	353	39	2	1	323	3	355	0	541
g12799	g1172	80.37	321	60	1	6	326	1	318	0	531
g13955	g8883	80.36	1003	175	9	11	997	156	1152	0	1506
g14367	g8883	80.36	1003	175	9	11	997	156	1152	0	1506
g9829	g11336	80.35	346	64	1	9	354	27	368	0	565
g9933	g8883	80.32	1001	176	9	308	1291	156	1152	0	1508
g13972	g8883	80.16	1003	177	9	308	1294	156	1152	0	1506
g14093	g8883	80.16	1003	177	9	11	997	156	1152	0	1505
g14094	g8883	80.16	1003	177	9	135	1121	156	1152	0	1505
g13858	g8883	80.08	949	171	6	1	935	208	1152	0	1477
g13548	g8883	79.96	958	159	8	22	950	192	1145	0	1462
g13971	g2162	79.6	353	60	1	461	801	523	875	0	578
g13585	g8883	79.55	968	177	8	18	970	191	1152	0	1479
g9600	g8883	79.52	952	161	8	27	950	192	1137	0	1450
g13050	g4341	79.49	234	45	1	1	231	1	234	1e-124	365
g14261	g2884	79.47	190	39	0	1	190	1	190	3e-110	316
g13096	g2870	79.31	58	12	0	303	360	1	58	6e-25	99
g14443	g2122	79.09	110	23	0	1	110	1	110	4e-58	187
g13497	g4341	79.06	234	46	1	1	231	1	234	3e-123	362
g9932	g2162	79.04	353	62	1	461	801	523	875	0	574
g14766	g10937	78.68	136	29	0	1	136	1	136	2e-37	127
g14572	g158	78.67	525	112	0	1	525	1	525	0	863
g13356	g5569	78.62	145	29	2	22	165	634	777	2e-68	238
g13487	g5515	78.51	335	52	1	1	335	1	315	0	544
g91	g233	78.45	283	61	0	1	283	1	283	6e-167	468
g14624	g8883	78.4	949	174	7	27	947	192	1137	0	1424
g12693	g12146	78.15	508	111	0	104	611	203	710	0	832
g13330	g12146	78.15	508	111	0	104	611	203	710	0	832
g14165	g10372	78.09	178	39	0	1	178	299	476	1e-92	285
g14619	g4341	77.78	243	53	1	1	243	1	242	6e-132	385
g14180	g8883	77.73	853	134	4	3	799	280	1132	0	1286
g9958	g10372	77.53	178	40	0	1	178	299	476	6e-92	284
g13961	g10372	77.53	178	40	0	1	178	299	476	6e-92	284
g14118	g8961	77.43	514	95	7	1	499	1	508	0	724
g12775	g4341	77.37	243	54	1	1	243	1	242	2e-130	381
g13992	g4824	77.27	352	68	1	1	340	1	352	0	558
g13450	g8961	77.24	514	96	7	1	499	1	508	0	721
g14700	g8961	77.24	514	96	7	1	499	1	508	0	721
g14662	g5515	77.21	430	75	2	1	430	1	407	0	686
g9595	g3141	77.18	206	47	0	3	208	1031	1236	5e-106	352
g437	g5050	76.99	452	91	4	1	444	1	447	0	661
g10071	g5515	76.98	430	76	2	1	430	1	407	0	684
g14578	g5515	76.98	430	76	2	1	430	1	407	0	683
g14801	g5569	76.88	744	154	4	1	727	262	1004	0	1187
g13726	g4278	76.87	627	142	1	2	628	3	626	0	999
g9690	g7405	76.82	371	60	1	1	345	1	371	0	553
g13788	g7405	76.82	371	60	1	1	345	1	371	0	553
g14498	g7405	76.82	371	60	1	1	345	1	371	0	553
g9814	g5515	76.74	430	77	2	1	430	1	407	0	686
g9696	g4278	76.71	627	143	1	2	628	3	626	0	994
g9833	g8961	76.65	514	99	7	1	499	1	508	0	716
g13618	g8961	76.65	514	99	7	1	499	1	508	0	718
g14789	g8961	76.65	514	99	7	1	499	1	508	0	716
g12699	g1519	76.61	496	116	0	1	496	1	496	0	806
g9582	g5515	76.51	430	78	2	1	430	1	407	0	683
g14492	g8961	76.46	514	100	7	1	499	1	508	0	715
g14722	g5515	76.46	412	74	2	1	412	22	410	0	655
g70	g5515	76.46	412	74	2	1	412	22	410	0	655
g13564	g8883	76.44	1078	194	6	22	1042	58	1132	0	1528
g9643	g4824	76.42	352	71	1	1	340	1	352	0	551
g9578	g5515	76.28	430	79	2	1	430	1	407	0	681
g13063	g5515	76.28	430	79	2	1	430	1	407	0	681
g13931	g1519	76.21	496	118	0	1	496	1	496	0	800
g13528	g8961	76.07	514	102	7	1	499	1	508	0	709
g13675	g5515	75.97	412	76	2	1	412	22	410	0	651
g14058	g7265	75.86	29	7	0	51	79	591	619	4e-07	47
g12877	g2842	75.84	476	85	4	1	446	1	476	0	700
g12882	g2842	75.84	476	85	4	1	446	1	476	0	700
g9615	g8883	75.73	853	125	5	3	773	280	1132	0	1274
g9636	g10301	75.69	432	105	0	1	432	1	432	0	689
g64	g10301	75.69	432	105	0	1	432	1	432	0	689
g484	g5674	75.68	74	18	0	242	315	5	78	7e-29	112
g14324	g5515	75.55	409	77	2	1	409	22	407	0	644
g9655	g7174	75.51	588	138	4	1	582	1	588	0	845
g14283	g7174	75.51	588	138	4	1	582	1	588	0	845
g98	g12464	75.38	455	112	0	373	827	140	594	0	722
g13801	g7146	75.35	430	104	1	1	428	1	430	0	664
g13956	g10372	75.2	246	61	0	1	246	299	544	2e-131	387
g9725	g7146	75.12	430	105	1	1	428	1	430	0	659
g89	g10255	75.07	381	94	1	5	384	2	382	0	585
g13221	g5515	75.06	409	79	2	1	409	22	407	0	636
g13102	g12655	74.81	131	33	0	10	140	823	953	8e-63	209
g10016	g2842	74.62	197	50	0	1	197	1	197	2e-87	276
g9960	g3381	74.35	460	91	5	18	454	86	541	0	671
g328	g11485	74.34	456	112	1	1	451	1	456	0	731
g14132	g5674	74.32	74	19	0	242	315	5	78	1e-27	110
g13297	g5842	74.25	167	42	1	276	442	1	166	3e-86	264
g13703	g5842	74.25	167	42	1	276	442	1	166	5e-86	263
g14515	g5842	74.25	167	42	1	276	442	1	166	3e-86	264
g10012	g5569	74.19	31	8	0	1	31	814	844	2e-08	56.6
g13088	g8961	73.96	434	92	7	1	419	1	428	0	570
g14405	g9505	73.91	115	29	1	1	115	1	114	2e-59	181
g13454	g5515	73.43	399	100	3	110	505	12	407	0	598
g9675	g1519	73.28	116	31	0	1	116	1	116	7e-54	178
g14478	g4417	73.21	224	57	1	1	221	1	224	2e-118	339
g9959	g6196	73.13	67	18	0	115	181	162	228	7e-25	102
g9961	g6196	73.13	67	18	0	115	181	162	228	7e-25	102
g10050	g6196	73.13	67	18	0	115	181	162	228	7e-25	102
g13937	g6196	73.13	67	18	0	115	181	162	228	7e-25	102
g12797	g8212	72.94	1127	286	3	1	1125	6492	7601	0	1713
g13712	g12508	72.82	103	7	1	1	82	1	103	8e-48	154
g13739	g7174	72.61	606	142	5	1	600	1	588	0	820
g13232	g7146	72.09	430	90	2	1	400	1	430	0	607
g13083	g9522	71.87	391	108	1	1	389	1	391	0	575
g13829	g12508	71.84	103	8	1	1	82	1	103	5e-47	152
g14390	g12508	71.84	103	8	1	1	82	1	103	5e-47	152
g13227	g7146	71.73	191	52	1	1	189	1	191	3e-94	284
g14106	g1449	71.73	237	52	3	51	284	96	320	6e-117	342
g319	g11485	71.71	456	124	1	1	451	1	456	0	698
g9718	g7681	71.56	109	22	2	703	802	219	327	4e-40	151
g12960	g7174	71.55	239	66	2	1	237	1	239	3e-101	310
g12724	g2646	71.43	203	43	1	1	188	1	203	1e-104	302
g14215	g2646	71.43	203	43	1	1	188	1	203	1e-104	302
g14219	g2646	71.43	203	43	1	1	188	1	203	1e-104	302
g9838	g2870	70.95	148	25	1	303	450	1	130	3e-70	223
g10004	g2870	70.95	148	25	1	303	450	1	130	3e-70	223
g13100	g2870	70.95	148	25	1	303	450	1	130	3e-70	223
g13106	g2870	70.95	148	25	1	303	450	1	130	3e-70	223
g13611	g11336	70.47	298	88	0	59	356	62	359	2e-161	478
g13064	g5674	70.27	74	22	0	237	310	5	78	5e-27	107
g9669	g12146	70.12	589	156	4	37	611	128	710	0	832
g10109	g12146	70.12	589	156	4	37	611	128	710	0	832
g12687	g12146	70.12	589	156	4	37	611	128	710	0	832
g12691	g12146	70.12	589	156	4	37	611	128	710	0	832
g13869	g12146	70.12	589	156	4	37	611	128	710	0	832
g12825	g2629	70.1	388	109	4	1	382	6	392	0	568
g12831	g2629	70.1	388	109	4	1	382	6	392	0	568
g12890	g2629	70.1	388	109	4	1	382	6	392	0	568
g13283	g2629	70.1	388	109	4	1	382	6	392	0	568
g9577	g2650	70	270	76	2	1	268	1	267	3e-130	375
g9929	g950	70	420	102	4	15	419	43	453	0	530
g13220	g2650	70	270	76	2	1	268	1	267	3e-130	375
g14325	g2650	70	270	76	2	1	268	1	267	3e-130	375
g12961	g5953	69.68	277	65	2	1	258	1	277	4e-144	408
g12881	g4462	69.65	257	77	1	8	264	55	310	4e-133	392
g13039	g7174	69.08	304	86	4	1	299	1	301	4e-128	380
g444	g9409	68.9	283	84	1	1	283	35	313	2e-147	419
g447	g6484	68.75	400	124	1	1	399	43	442	0	598
g13333	g12146	68.66	402	96	1	1	372	309	710	0	565
g14098	g950	68.59	382	96	4	15	381	43	415	1e-160	463
g9926	g3862	68.22	214	48	4	88	283	59	270	3e-66	216
g9978	g3862	68.22	214	48	4	88	283	59	270	3e-66	216
g14095	g3862	68.22	214	48	4	88	283	59	270	3e-66	216
g14734	g12230	68.08	1438	444	8	29	1461	38	1465	0	2081
g10049	g10372	67.98	178	39	1	1	160	299	476	2e-73	234
g14041	g7531	67.92	106	34	0	23	128	312	417	1e-46	158
g13314	g2629	67.91	268	78	5	1	261	6	272	3e-125	365
g412	g12242	67.7	226	73	0	74	299	198	423	4e-105	327
g12716	g2122	67.59	108	35	0	10	117	314	421	9e-38	132
g14036	g9026	67.35	196	64	0	3	198	361	556	4e-86	290
g9781	g7405	67.13	289	90	2	15	299	108	395	2e-109	327
g13083	g5842	67.07	167	55	0	223	389	1	167	1e-78	242
g13958	g10194	67.07	410	128	3	114	520	42	447	0	589
g14544	g5943	66.89	148	49	0	1	148	1	148	3e-74	221
g14767	g2422	66.81	238	78	1	1	238	1	237	9e-119	342
g13056	g11453	66.67	204	50	4	1	187	11	213	2e-89	264
g9863	g7738	66.24	237	80	0	2	238	43	279	8e-121	348
g9998	g7738	66.24	237	80	0	2	238	43	279	8e-121	348
g10025	g7738	66.24	237	80	0	2	238	43	279	8e-121	348
g10030	g7738	66.24	237	80	0	2	238	43	279	8e-121	348
g10034	g7738	66.24	237	80	0	2	238	43	279	8e-121	348
g13174	g7405	66.02	259	83	2	9	263	120	377	2e-90	277
g13178	g7405	65.74	289	94	2	15	299	108	395	8e-105	315
g14434	g7405	65.71	280	88	3	43	315	117	395	5e-97	296
g14595	g7405	65.71	280	88	3	43	315	117	395	5e-97	296
g349	g4030	65.71	35	12	0	6	40	9	43	4e-08	53.9
g13987	g5893	65.66	396	124	7	2	395	75	460	3e-178	508
g55	g9449	65.66	166	37	1	453	598	1629	1794	3e-57	209
g14440	g7531	65.54	148	51	0	2	149	269	416	8e-64	205
g13118	g7513	65.53	351	120	1	2	352	894	1243	2e-158	480
g14360	g9365	65.5	487	93	5	5	426	129	605	0	599
g14363	g9365	65.5	487	93	5	5	426	129	605	0	599
g12834	g3068	65.34	352	119	1	8	359	6	354	1e-175	495
g14462	g3068	65.34	352	119	1	8	359	6	354	1e-175	495
g13350	g7738	65.23	279	97	0	1	279	1	279	3e-135	387
g13137	g7738	64.98	237	83	0	2	238	43	279	3e-114	332
g93	g238	64.98	317	87	1	1	317	1	293	6e-149	424
g14101	g7738	64.96	274	96	0	27	300	6	279	2e-135	389
g9690	g3547	64.89	94	31	1	22	115	139	230	9e-34	129
g13788	g3547	64.89	94	31	1	22	115	139	230	9e-34	129
g14498	g3547	64.89	94	31	1	22	115	139	230	9e-34	129
g9853	g7738	64.87	279	98	0	1	279	1	279	2e-134	385
g10064	g7738	64.87	279	98	0	1	279	1	279	2e-134	385
g13436	g7738	64.87	279	98	0	1	279	1	279	2e-134	385
g14012	g7738	64.87	279	98	0	1	279	1	279	1e-134	385
g14808	g7738	64.87	279	98	0	1	279	1	279	2e-134	385
g10015	g4462	64.83	543	188	2	8	548	55	596	0	778
g12876	g4462	64.83	543	188	2	8	548	55	596	0	777
g9886	g10194	64.8	304	100	3	83	383	42	341	1e-137	419
g14686	g8961	64.58	271	82	6	1	263	1	265	5e-84	264
g9721	g2778	64.57	460	163	0	32	491	27	486	0	645
g13947	g8883	64.53	172	57	3	11	180	156	325	8e-44	157
g13047	g4	64.52	62	22	0	9	70	39	100	2e-21	83.2
g14359	g950	64.35	230	67	2	25	239	53	282	6e-79	259
g10008	g7513	64.11	1254	422	7	1	1237	1	1243	0	1662
g13114	g7513	64.04	1254	423	7	1	1237	1	1243	0	1660
g12764	g5785	63.88	227	78	2	1	225	1	225	1e-97	286
g14621	g5785	63.88	227	78	2	1	225	1	225	1e-97	286
g9906	g4720	63.64	209	71	1	4	212	118	321	1e-89	272
g9911	g4720	63.64	209	71	1	4	212	118	321	1e-89	272
g9926	g5647	63.64	33	11	1	239	271	11	42	1e-06	48.5
g9978	g5647	63.64	33	11	1	239	271	11	42	1e-06	48.5
g13668	g1416	63.64	418	142	6	1	411	1	415	0	545
g13717	g8961	63.64	231	64	6	1	217	1	225	3e-65	212
g14058	g7265	63.64	33	12	0	47	79	673	705	9e-07	46.2
g14076	g4720	63.64	209	71	1	4	212	118	321	1e-89	272
g14095	g5647	63.64	33	11	1	239	271	11	42	1e-06	48.5
g12756	g9514	63.59	379	132	5	10	385	5	380	2e-166	474
g13332	g5873	63.57	129	47	0	188	316	299	427	1e-50	176
g13191	g2122	63.47	427	148	5	1	425	1	421	3e-166	477
g14370	g2122	63.47	427	148	5	1	425	1	421	3e-166	477
g9948	g1416	63.4	418	143	6	1	411	1	415	0	544
g12779	g1416	63.4	418	143	6	1	411	1	415	0	545
g12783	g1416	63.4	418	143	6	1	411	1	415	0	545
g12820	g10349	63.39	183	64	1	256	438	274	453	2e-65	221
g12823	g10349	63.39	183	64	1	256	438	274	453	2e-65	221
g12829	g10349	63.39	183	64	1	256	438	274	453	2e-65	221
g13312	g10349	63.39	183	64	1	256	438	274	453	2e-65	221
g13489	g4558	63.33	30	11	0	9	38	67	96	1e-06	50.4
g14272	g9514	63.32	379	133	5	10	385	5	380	7e-165	470
g13919	g2122	63.23	427	149	5	1	425	1	421	6e-165	473
g13053	g4577	63.17	467	170	2	1	467	407	871	0	633
g14257	g8442	63.16	114	39	2	381	491	30	143	9e-43	155
g14580	g8442	63.16	114	39	2	352	462	30	143	8e-42	152
g13285	g10349	63.01	73	27	0	256	328	274	346	4e-20	90.5
g12881	g5864	62.98	262	97	0	6	267	44	305	2e-122	365
g9606	g10628	62.96	27	10	0	20	46	29	55	5e-06	48.9
g13306	g10628	62.96	27	10	0	20	46	29	55	5e-06	48.9
g13755	g10628	62.96	27	10	0	20	46	29	55	5e-06	48.9
g14554	g10628	62.96	27	10	0	20	46	29	55	5e-06	48.9
g14603	g10628	62.96	27	10	0	20	46	29	55	5e-06	48.9
g13119	g7513	62.9	876	298	6	1	859	1	866	0	1134
g9646	g10349	62.84	183	65	1	256	438	274	453	1e-64	219
g13009	g10349	62.84	183	65	1	207	389	274	453	6e-65	218
g14690	g5695	62.75	102	36	2	1	100	1	102	4e-36	131
g14445	g2122	62.53	427	152	5	1	425	1	421	1e-162	468
g9567	g2283	62.5	280	94	4	1	278	19	289	3e-120	350
g9932	g2162	62.5	40	14	1	800	838	953	992	9e-08	55.1
g13709	g891	62.5	32	12	0	13	44	58	89	4e-06	45.8
g13971	g2162	62.5	40	14	1	800	838	953	992	9e-08	55.1
g14528	g9498	62.38	513	144	4	13	525	31	494	0	637
g9629	g8442	62.28	114	40	2	343	453	30	143	1e-41	151
g13223	g8442	62.28	114	40	2	376	486	30	143	7e-42	152
g14726	g8442	62.28	114	40	2	568	678	30	143	1e-40	149
g14323	g12512	62.25	355	130	3	116	469	11	362	2e-155	449
g14734	g2802	62.1	1446	534	8	27	1461	11	1453	0	1933
g349	g2760	62.07	29	11	0	12	40	10	38	6e-07	50.1
g14132	g5695	62.04	1188	399	15	1	1176	1	1148	0	1383
g13465	g5947	61.99	442	161	4	1	440	1	437	0	529
g14192	g5947	61.99	442	161	4	1	440	1	437	0	529
g13637	g4756	61.95	318	121	0	25	342	20	337	1e-151	433
g13297	g9522	61.93	394	145	4	57	446	2	394	5e-169	484
g13703	g9522	61.93	394	145	4	57	446	2	394	7e-169	483
g14515	g9522	61.93	394	145	4	57	446	2	394	5e-169	484
g13545	g8883	61.91	638	144	14	22	566	192	823	0	642
g9836	g5448	61.79	123	41	2	2	124	17	133	2e-43	141
g13094	g5448	61.79	123	41	2	2	124	17	133	2e-43	141
g13098	g5448	61.79	123	41	2	2	124	17	133	2e-43	141
g13104	g5448	61.79	123	41	2	2	124	17	133	2e-43	141
g344	g213	61.76	34	13	0	16	49	15	48	1e-08	55.1
g9989	g8442	61.4	114	41	2	343	453	30	143	1e-40	149
g12861	g12461	61.4	57	22	0	5	61	34	90	2e-17	84.3
g14597	g12146	61.4	57	22	0	1	57	646	702	1e-18	82
g71	g8442	61.4	114	41	2	352	462	30	143	1e-41	152
g13589	g10372	61.38	246	58	2	1	209	299	544	1e-93	288
g9741	g4756	61.32	318	123	0	25	342	20	337	4e-150	429
g9710	g5683	61.3	1049	385	5	58	1096	66	1103	0	1342
g13337	g5873	61.25	160	62	0	2	161	314	473	4e-66	211
g13864	g5873	61.25	160	62	0	2	161	314	473	4e-66	211
g13873	g5873	61.25	160	62	0	2	161	314	473	4e-66	211
g13880	g5873	61.25	160	62	0	2	161	314	473	4e-66	211
g14599	g5873	61.25	160	62	0	2	161	314	473	4e-66	211
g14474	g9424	61.15	139	52	2	8	144	1	139	2e-51	169
g14559	g2667	61.12	499	176	8	8	499	9	496	0	584
g76	g2667	61.12	499	176	8	8	499	9	496	0	584
g448	g1949	61.07	506	193	3	3	505	12	516	0	630
g484	g5695	61.04	1214	394	18	1	1177	1	1172	0	1366
g13011	g5947	61.01	436	167	2	1	434	1	435	0	521
g9595	g3142	60.97	515	193	3	218	728	1	511	0	654
g14262	g8558	60.94	512	196	3	1	510	1	510	0	675
g14460	g4342	60.94	489	191	0	47	535	35	523	0	625
g9909	g4342	60.93	453	177	0	47	499	35	487	0	580
g9995	g4342	60.93	453	177	0	47	499	35	487	0	581
g14074	g4342	60.93	453	177	0	47	499	35	487	0	580
g13614	g2667	60.92	499	177	8	8	499	9	496	0	581
g13071	g2603	60.76	316	122	1	4	319	3	316	5e-138	397
g13621	g3046	60.74	512	166	3	10	486	7	518	0	653
g12947	g2667	60.72	499	178	8	8	499	9	496	0	578
g13420	g2667	60.72	499	178	8	8	499	9	496	0	579
g9984	g9466	60.61	66	20	2	365	424	621	686	9e-12	66.2
g13489	g4030	60.61	33	13	0	9	41	14	46	1e-07	53.1
g13489	g4207	60.61	33	13	0	9	41	26	58	2e-07	52.8
g349	g213	60.61	33	13	0	8	40	16	48	1e-07	52.4
g334	g7918	60.61	33	13	0	25	57	5	37	8e-08	53.5
g12836	g4154	60.57	175	44	4	1	153	1	172	2e-35	123
g13592	g10372	60.57	246	60	2	1	209	299	544	4e-91	281
g13936	g10372	60.57	246	60	2	1	209	299	544	4e-91	281
g9952	g998	60.53	38	15	0	10	47	4	41	2e-09	58.2
g13568	g998	60.53	38	15	0	10	47	4	41	2e-09	57.8
g13573	g998	60.53	38	15	0	10	47	4	41	2e-09	58.2
g13579	g998	60.53	38	15	0	10	47	4	41	2e-09	58.2
g13666	g7174	60.52	466	144	5	1	426	1	466	2e-170	494
g12714	g2122	60.49	324	120	5	1	322	1	318	4e-114	340
g12748	g3552	60.47	339	130	3	795	1131	67	403	4e-147	450
g9630	g2603	60.44	316	123	1	4	319	3	316	4e-137	394
g9675	g12300	60.36	111	43	1	1	111	29	138	7e-30	112
g13611	g11458	60.35	343	127	4	24	365	8	342	2e-130	397
g14690	g9425	60.2	98	38	1	1	97	1	98	1e-31	117
g10057	g8883	60.19	211	53	4	22	205	58	264	1e-40	148
g14182	g8883	60.19	211	53	4	22	205	58	264	1e-40	148
g9829	g7541	60.06	333	127	4	26	353	55	386	9e-144	419
g9821	g9479	60	180	72	0	1	180	1	180	5e-79	236
g9984	g9466	60	60	24	0	365	424	587	646	9e-15	75.9
g13373	g4577	59.97	617	237	4	15	628	262	871	0	785
g14151	g4577	59.97	617	237	4	15	628	262	871	0	785
g13292	g9522	59.95	397	148	6	3	394	4	394	3e-156	449
g10022	g4342	59.83	229	92	0	1	229	295	523	9e-98	297
g12880	g4462	59.82	224	88	1	1	222	335	558	4e-97	297
g13862	g9522	59.68	62	25	0	174	235	244	305	2e-18	82.8
g13108	g12655	59.52	1218	482	7	8	1220	275	1486	0	1427
g13111	g12655	59.52	1218	482	7	8	1220	275	1486	0	1427
g13652	g5623	59.49	711	271	3	91	797	1	698	0	896
g14343	g9026	59.49	195	56	1	4	175	362	556	3e-71	241
g9829	g11458	59.43	350	131	3	4	353	6	344	4e-137	400
g10092	g8415	59.38	32	13	0	23	54	93	124	7e-06	48.5
g14299	g2567	59.37	790	300	5	52	822	45	832	0	944
g9906	g2051	59.33	209	78	2	4	212	127	328	2e-82	254
g9911	g2051	59.33	209	78	2	4	212	127	328	2e-82	254
g14076	g2051	59.33	209	78	2	4	212	127	328	2e-82	254
g13280	g12581	59.29	619	247	3	304	922	575	1188	0	745
g335	g2567	59.22	824	315	6	42	846	29	850	0	963
g12834	g6413	59.2	348	142	0	12	359	33	380	3e-154	442
g14462	g6413	59.2	348	142	0	12	359	33	380	3e-154	442
g14139	g10630	59.09	220	84	1	1	214	1	220	5e-61	199
g12998	g2589	59.02	266	99	2	1	261	292	552	3e-102	311
g14650	g2589	59.02	266	99	2	1	261	292	552	3e-102	311
g13611	g4959	58.89	343	138	2	16	356	6	347	3e-138	417
g14004	g8442	58.87	124	45	3	342	462	23	143	1e-41	149
g14132	g5675	58.87	141	57	1	1	141	1	140	2e-46	167
g14119	g8442	58.87	124	45	3	342	462	23	143	8e-42	152
g14194	g8442	58.87	124	45	3	342	462	23	143	5e-41	149
g14723	g8442	58.87	124	45	3	342	462	23	143	6e-41	149
g14674	g12512	58.87	355	125	5	24	360	11	362	3e-142	410
g484	g5675	58.87	141	57	1	1	141	1	140	5e-47	167
g349	g7918	58.82	34	14	0	7	40	4	37	1e-07	52.8
g12744	g2283	58.72	327	122	6	34	358	10	325	4e-130	379
g9590	g9466	58.59	227	79	3	52	276	39	252	2e-71	241
g12814	g9466	58.59	227	79	3	52	276	39	252	2e-71	241
g9997	g2051	58.5	253	96	4	43	294	84	328	4e-99	300
g10033	g2051	58.5	253	96	4	43	294	84	328	4e-99	300
g14247	g4577	58.48	643	253	5	1	640	240	871	0	790
g9829	g4959	58.43	356	142	4	1	352	1	354	4e-143	416
g14690	g6149	58.42	101	40	2	2	100	8	108	5e-32	119
g14571	g162	58.28	290	112	5	18	304	1	284	5e-109	322
g13726	g12444	58.26	599	250	0	13	611	7	605	0	729
g430	g4556	58.25	297	123	1	7	303	2	297	3e-117	347
g9696	g12444	58.1	599	251	0	13	611	7	605	0	730
g12790	g3068	58.05	348	143	1	32	379	10	354	2e-150	432
g13984	g2051	58.05	348	138	3	43	390	84	423	8e-140	409
g14100	g2051	58.05	348	138	3	43	390	84	423	8e-140	409
g482	g4959	58.03	355	140	3	8	358	5	354	3e-142	411
g13229	g2922	58.01	362	147	1	1	362	1	357	6e-150	431
g10015	g5864	57.98	545	226	2	6	548	44	587	0	681
g12876	g5864	57.98	545	226	2	6	548	44	587	0	680
g14032	g998	57.89	38	16	0	11	48	4	41	3e-09	57.4
g14351	g998	57.89	38	16	0	11	48	4	41	3e-09	57.4
g12840	g3068	57.77	341	141	1	32	372	10	347	4e-147	427
g13286	g9522	57.77	341	130	7	3	338	4	335	2e-122	362
g13293	g8089	57.74	265	112	0	62	326	236	500	7e-106	324
g13861	g8089	57.74	265	112	0	62	326	236	500	7e-106	324
g9862	g2051	57.7	305	120	4	43	346	84	380	6e-120	357
g9959	g6191	57.58	33	14	0	7	39	87	119	3e-07	50.1
g9961	g6191	57.58	33	14	0	7	39	87	119	3e-07	50.1
g10050	g6191	57.58	33	14	0	7	39	87	119	3e-07	50.1
g13489	g4984	57.58	33	14	0	6	38	15	47	6e-06	47.8
g13937	g6191	57.58	33	14	0	7	39	87	119	3e-07	50.1
g14166	g6191	57.58	33	14	0	7	39	87	119	2e-07	50.4
g14298	g7918	57.58	33	14	0	25	57	5	37	1e-06	49.7
g344	g4843	57.58	33	14	0	17	49	25	57	1e-07	52.4
g344	g1298	57.58	33	14	0	22	54	31	63	5e-07	50.8
g334	g931	57.58	33	14	0	25	57	6	38	2e-08	55.1
g14231	g8284	57.51	313	80	8	1	289	1	284	6e-95	289
g349	g2103	57.5	40	17	0	1	40	1	40	1e-10	62.4
g10024	g2051	57.43	303	120	4	43	344	84	378	6e-118	350
g9573	g3552	57.33	382	146	5	23	389	24	403	4e-162	464
g14277	g3552	57.33	382	146	5	52	418	24	403	5e-162	465
g335	g228	57.31	691	270	10	60	740	75	750	0	760
g13611	g7541	57.19	334	133	5	38	365	55	384	6e-134	407
g427	g10582	57.14	49	20	1	3	50	451	499	9e-12	67.8
g9993	g9466	57	100	37	2	365	458	587	686	7e-25	107
g10006	g12655	56.93	1509	614	13	61	1559	4	1486	0	1664
g9566	g6325	56.88	320	130	4	3	316	5	322	1e-122	357
g14458	g2051	56.63	196	78	2	3	198	187	375	4e-68	217
g12743	g6325	56.62	302	123	4	1	296	23	322	4e-113	332
g14442	g2122	56.61	242	97	5	37	276	186	421	3e-60	198
g13573	g4806	56.59	410	169	1	10	410	10	419	1e-158	457
g13579	g4806	56.59	410	169	1	10	410	10	419	1e-158	457
g14032	g4806	56.59	410	169	1	11	411	10	419	2e-159	459
g14351	g4806	56.59	410	169	1	11	411	10	419	3e-159	458
g9952	g4806	56.45	411	170	1	9	410	9	419	6e-159	457
g483	g6982	56.41	78	34	0	106	183	332	409	2e-23	96.7
g14395	g5917	56.38	149	65	0	299	447	1	149	5e-61	199
g13280	g12581	56.32	174	74	2	831	1004	1015	1186	2e-49	190
g13064	g5675	56.3	135	54	2	7	137	7	140	1e-43	157
g14311	g3472	56.22	587	251	3	966	1547	57	642	0	692
g12726	g10733	56.13	351	133	5	1	344	243	579	7e-129	384
g14222	g10733	56.13	351	133	5	1	344	243	579	7e-129	384
g14458	g4720	56.06	198	82	1	1	198	176	368	2e-71	225
g482	g11458	56.05	314	138	0	47	360	32	345	1e-124	365
g9546	g12388	56.04	182	79	1	1	181	1	182	9e-65	216
g13126	g9466	56	100	38	2	282	375	621	720	3e-24	104
g13132	g9466	56	100	38	2	353	446	621	720	5e-24	104
g13862	g9522	56	150	59	3	3	148	4	150	9e-44	154
g13706	g3472	55.88	587	253	3	51	632	57	642	0	687
g344	g2265	55.88	34	15	0	16	49	3	36	4e-07	50.8
g14013	g4720	55.87	247	104	1	1	247	176	417	3e-90	275
g9904	g4342	55.85	453	182	3	47	481	35	487	3e-176	509
g344	g166	55.81	43	19	0	12	54	14	56	1e-10	62
g14166	g6196	55.67	97	30	1	115	198	162	258	3e-24	100
g13314	g5567	55.64	133	58	1	111	243	93	224	8e-44	153
g13623	g10294	55.6	482	210	3	3	484	10	487	0	557
g9690	g11823	55.56	63	24	2	40	100	56	116	5e-12	65.5
g9940	g2609	55.56	54	23	1	1045	1098	493	545	2e-06	52
g9940	g2609	55.56	54	23	1	1249	1302	493	545	2e-06	52
g9984	g9466	55.56	54	24	0	368	421	772	825	1e-08	56.2
g13132	g7265	55.56	45	20	0	279	323	1289	1333	3e-06	48.9
g13451	g7265	55.56	45	20	0	279	323	1289	1333	6e-06	48.5
g13788	g11823	55.56	63	24	2	40	100	56	116	5e-12	65.5
g14498	g11823	55.56	63	24	2	40	100	56	116	5e-12	65.5
g14701	g7265	55.56	45	20	0	279	323	1289	1333	6e-06	48.5
g12779	g11528	55.51	463	181	7	1	446	1	455	5e-173	498
g12783	g11528	55.51	463	181	7	1	446	1	455	5e-173	498
g339	g10515	55.38	65	24	2	445	505	705	768	1e-13	72.4
g12988	g5917	55.36	56	25	0	298	353	3	58	4e-13	66.2
g484	g6149	55.36	112	47	3	829	937	1028	1139	1e-21	101
g9948	g11528	55.29	463	182	7	1	446	1	455	3e-172	496
g12997	g2589	55.29	170	71	1	43	212	120	284	2e-54	184
g13489	g1306	55.17	29	13	0	10	38	56	84	6e-06	48.1
g13668	g11528	55.08	463	183	7	1	446	1	455	7e-172	495
g411	g7498	55.07	503	192	8	3	473	8	508	0	570
g9840	g2667	55.04	347	115	7	8	318	9	350	3e-117	350
g14299	g228	55.04	714	300	8	28	732	50	751	0	757
g14734	g5739	55.02	1434	622	11	43	1461	56	1481	0	1659
g9984	g9466	55	60	27	0	365	424	661	720	2e-10	62
g9993	g9466	55	100	39	2	365	458	621	720	4e-21	95.9
g14298	g4030	55	40	18	0	18	57	4	43	4e-10	60.5
g334	g4030	55	40	18	0	18	57	4	43	7e-11	62.8
g13056	g11452	54.93	142	62	1	42	183	72	211	2e-49	161
g9997	g4720	54.87	308	99	4	21	294	20	321	2e-108	323
g10033	g4720	54.87	308	99	4	21	294	20	321	2e-108	323
g419	g6544	54.82	301	86	3	7	257	448	748	2e-111	342
g14004	g5674	54.79	73	33	0	264	336	5	77	1e-17	79.3
g14119	g5674	54.79	73	33	0	264	336	5	77	2e-17	80.5
g14194	g5674	54.79	73	33	0	264	336	5	77	2e-17	79.7
g14723	g5674	54.79	73	33	0	264	336	5	77	2e-17	80.1
g71	g5674	54.79	73	33	0	264	336	5	77	2e-17	80.5
g14298	g7655	54.76	42	19	0	20	61	17	58	1e-10	62
g14298	g166	54.76	42	19	0	20	61	14	55	8e-10	59.3
g9940	g9466	54.61	304	120	5	1213	1500	552	853	2e-80	293
g13034	g7174	54.61	293	106	7	1	269	1	290	8e-81	256
g9803	g9484	54.6	348	152	2	2	349	30	371	9e-141	407
g9858	g574	54.55	55	25	0	1	55	1482	1536	1e-18	84
g12701	g574	54.55	55	25	0	1	55	1482	1536	1e-18	84
g13489	g4390	54.55	33	15	0	6	38	14	46	8e-07	50.4
g13542	g574	54.55	55	25	0	1	55	1482	1536	1e-18	84
g13544	g574	54.55	55	25	0	1	55	1482	1536	1e-18	84
g13547	g574	54.55	55	25	0	1	55	1482	1536	1e-18	84
g13909	g574	54.55	55	25	0	1	55	1482	1536	1e-18	84
g13934	g574	54.55	55	25	0	1	55	1482	1536	1e-18	84
g13969	g574	54.55	55	25	0	1	55	1482	1536	1e-18	84
g14119	g5675	54.55	121	48	2	48	161	7	127	2e-34	132
g14194	g5675	54.55	121	48	2	48	161	7	127	2e-34	131
g14723	g5675	54.55	121	48	2	48	161	7	127	2e-34	132
g344	g4478	54.55	33	15	0	17	49	12	44	4e-07	50.8
g13461	g4294	54.43	79	35	1	11	89	6	83	1e-26	97.1
g12756	g10374	54.4	375	152	6	14	385	6	364	2e-138	402
g13053	g1264	54.24	472	196	3	13	467	429	897	0	535
g14450	g8089	54.19	179	82	0	1	179	322	500	4e-62	204
g14272	g10374	54.13	375	153	6	14	385	6	364	2e-138	402
g9906	g2274	54.11	207	90	1	4	210	95	296	4e-72	226
g9911	g2274	54.11	207	90	1	4	210	95	296	4e-72	226
g14076	g2274	54.11	207	90	1	4	210	95	296	4e-72	226
g14013	g2051	54.1	244	105	2	3	246	187	423	1e-83	258
g13489	g2103	54.05	37	17	0	5	41	7	43	7e-08	54.3
g14298	g2624	54.05	37	17	0	26	62	30	66	8e-09	56.6
g14493	g9466	54	100	43	2	458	557	551	647	2e-25	110
g14413	g9466	53.93	89	35	2	940	1022	632	720	4e-15	79.7
g482	g11336	53.92	306	140	1	55	359	62	367	2e-129	379
g13010	g9466	53.85	65	30	0	564	628	734	798	3e-10	62.4
g13509	g2988	53.85	104	43	2	210	311	1	101	1e-28	107
g13982	g8883	53.85	156	41	4	22	150	58	209	9e-23	96.7
g14669	g2988	53.85	104	43	2	210	311	1	101	1e-28	107
g12872	g9466	53.74	147	56	3	365	499	621	767	8e-34	136
g71	g5675	53.72	121	49	2	48	161	7	127	9e-34	130
g9940	g2609	53.7	54	24	1	1113	1166	493	545	9e-06	49.3
g13712	g5809	53.67	218	78	4	1	195	38	255	6e-77	233
g9606	g4675	53.66	41	16	1	19	59	42	79	2e-06	50.4
g13306	g4675	53.66	41	16	1	19	59	42	79	2e-06	50.4
g13755	g4675	53.66	41	16	1	19	59	42	79	2e-06	50.4
g14554	g4675	53.66	41	16	1	19	59	42	79	2e-06	50.4
g14603	g4675	53.66	41	16	1	19	59	42	79	2e-06	50.4
g344	g2137	53.66	41	19	0	9	49	90	130	9e-08	53.1
g344	g4321	53.66	41	17	1	9	49	5	43	1e-07	52.4
g10016	g4136	53.63	179	83	0	197	375	276	454	5e-60	204
g482	g4117	53.63	317	144	2	47	360	47	363	3e-127	373
g14164	g10194	53.62	705	283	8	1	678	166	853	0	748
g41	g8610	53.61	360	151	5	34	384	42	394	1e-133	391
g13061	g2609	53.57	56	25	1	1364	1419	490	544	8e-08	57
g9952	g6191	53.49	43	20	0	7	49	74	116	3e-08	54.3
g13568	g6191	53.49	43	20	0	7	49	74	116	4e-08	53.9
g13573	g6191	53.49	43	20	0	7	49	74	116	3e-08	54.3
g13579	g6191	53.49	43	20	0	7	49	74	116	3e-08	54.3
g14690	g5675	53.47	101	46	1	1	100	1	101	2e-28	103
g9628	g8442	53.45	116	50	3	343	455	29	143	3e-32	125
g14658	g9466	53.45	275	115	4	365	627	587	860	3e-71	254
g88	g1447	53.42	73	34	0	192	264	13	85	7e-20	88.6
g10048	g10194	53.34	838	340	11	32	839	37	853	0	883
g14298	g2467	53.33	45	21	0	18	62	14	58	6e-11	62.8
g344	g2467	53.33	45	21	0	9	53	13	57	2e-10	61.2
g349	g4146	53.33	30	14	0	11	40	4	33	4e-06	47.8
g9940	g9466	53.23	310	131	4	897	1194	546	853	6e-77	282
g13962	g10194	53.22	838	341	11	32	839	37	853	0	884
g13984	g4720	53.22	404	150	3	21	391	20	417	5e-142	414
g14100	g4720	53.22	404	150	3	21	391	20	417	5e-142	414
g13829	g5809	53.21	218	79	4	1	195	38	255	5e-76	231
g14390	g5809	53.21	218	79	4	1	195	38	255	5e-76	231
g14734	g3219	53.19	1472	652	12	17	1461	38	1499	0	1623
g349	g3007	53.19	47	22	0	2	48	14	60	4e-11	63.5
g13061	g9466	53.18	314	133	4	763	1064	543	854	2e-77	285
g13593	g10194	53.18	833	339	11	115	917	42	853	0	870
g9675	g4570	53.15	111	52	0	1	111	1	111	4e-33	121
g12821	g1708	53.13	335	150	1	6	340	26	353	5e-114	340
g12824	g1708	53.13	335	150	1	6	340	26	353	5e-114	340
g12830	g1708	53.13	335	150	1	6	340	26	353	5e-114	340
g12891	g1708	53.13	335	150	1	6	340	26	353	5e-114	340
g13284	g1708	53.13	335	150	1	6	340	26	353	5e-114	340
g13313	g1708	53.13	335	150	1	6	340	26	353	5e-114	340
g12729	g6149	53.12	96	43	2	831	926	1046	1139	5e-16	82
g12880	g5864	53.12	224	103	1	1	222	326	549	7e-81	254
g13489	g4152	53.12	32	15	0	10	41	24	55	9e-07	50.8
g14224	g6149	53.12	96	43	2	7	102	1046	1139	2e-18	82.4
g13901	g4577	53.08	795	349	9	51	835	91	871	0	859
g14224	g6149	53.08	130	58	3	7	136	1012	1138	1e-25	103
g9862	g4720	53.06	360	129	4	21	346	20	373	6e-123	364
g9984	g9466	53.06	49	23	0	368	416	806	854	2e-07	52.8
g14564	g9148	53.06	343	151	7	17	355	17	353	4e-121	359
g424	g11749	52.99	653	293	6	54	702	52	694	0	717
g13545	g1006	52.94	34	16	0	91	124	60	93	5e-06	48.5
g13590	g10194	52.94	833	341	10	83	885	42	853	0	875
g334	g11574	52.94	34	16	0	25	58	16	49	3e-08	54.7
g14004	g5675	52.89	121	50	2	48	161	7	127	1e-32	125
g9811	g9466	52.82	301	127	5	552	839	537	835	2e-79	281
g13280	g12581	52.82	142	62	3	873	1011	1015	1154	3e-32	135
g10024	g4720	52.79	358	129	4	21	344	20	371	8e-121	358
g13489	g3007	52.78	36	17	0	6	41	20	55	3e-07	52
g344	g2731	52.78	36	17	0	16	51	12	47	9e-08	52.8
g9761	g9148	52.77	343	152	7	17	355	17	353	1e-120	357
g10105	g5873	52.74	146	54	1	127	257	121	266	6e-42	150
g12683	g5873	52.74	146	54	1	127	257	121	266	6e-42	150
g13865	g5873	52.74	146	54	1	127	257	121	266	7e-42	150
g13874	g5873	52.74	146	54	1	127	257	121	266	6e-42	150
g13879	g5873	52.74	146	54	1	127	257	121	266	6e-42	150
g334	g2624	52.63	38	18	0	26	63	30	67	5e-09	57.4
g14574	g9466	52.61	306	131	4	322	615	551	854	8e-82	283
g14559	g8295	52.58	194	62	1	31	224	5	168	4e-56	193
g76	g8295	52.58	194	62	1	31	224	5	168	2e-56	193
g42	g7498	52.54	649	229	10	1	574	1	645	0	672
g427	g8633	52.54	59	28	0	2	60	46	104	3e-14	76.3
g429	g3193	52.52	417	181	6	4	409	9	419	1e-141	413
g14744	g5678	52.51	358	131	9	30	378	514	841	3e-106	333
g344	g7655	52.5	40	19	0	12	51	17	56	2e-10	61.6
g9644	g9466	52.38	63	30	0	292	354	734	796	4e-09	57.4
g9952	g1306	52.38	42	20	0	8	49	45	86	9e-08	53.1
g13568	g1306	52.38	42	20	0	8	49	45	86	8e-08	52.8
g13573	g1306	52.38	42	20	0	8	49	45	86	8e-08	53.1
g13579	g1306	52.38	42	20	0	8	49	45	86	8e-08	53.1
g13611	g4117	52.38	315	145	4	49	359	44	357	6e-109	341
g14032	g7655	52.38	42	20	0	9	50	15	56	7e-10	59.7
g14351	g7655	52.38	42	20	0	9	50	15	56	7e-10	59.7
g334	g166	52.38	42	20	0	20	61	14	55	2e-09	58.2
g9952	g7097	52.27	44	21	0	10	53	4	47	2e-09	58.5
g13568	g7097	52.27	44	21	0	10	53	4	47	2e-09	58.2
g13573	g7097	52.27	44	21	0	10	53	4	47	2e-09	58.5
g13579	g7097	52.27	44	21	0	10	53	4	47	2e-09	58.5
g12825	g5567	52.22	270	119	4	112	376	93	357	5e-88	273
g12831	g5567	52.22	270	119	4	112	376	93	357	5e-88	273
g12890	g5567	52.22	270	119	4	112	376	93	357	5e-88	273
g13283	g5567	52.22	270	119	4	112	376	93	357	5e-88	273
g9591	g9466	52.17	115	49	1	30	138	578	692	1e-27	108
g13811	g6621	52.11	71	28	1	289	353	3797	3867	1e-11	66.2
g14058	g6621	52.11	71	28	1	27	91	3797	3867	1e-12	63.9
g9940	g9466	52.09	311	133	4	693	990	546	853	7e-75	275
g349	g6143	52.08	48	22	1	1	47	2	49	9e-10	58.9
g12947	g8295	52.06	194	63	1	31	224	5	168	1e-55	189
g13420	g8295	52.06	194	63	1	31	224	5	168	8e-56	189
g13614	g8295	52.06	194	63	1	31	224	5	168	8e-56	189
g408	g8891	52.03	271	123	2	56	319	12	282	4e-94	298
g12886	g8291	52.01	448	208	4	2	449	4	444	2e-164	475
g9559	g8633	52	50	24	0	20	69	48	97	6e-10	61.2
g9672	g12581	51.96	204	96	2	1	204	944	1145	7e-62	209
g13892	g12581	51.96	204	96	2	1	204	944	1145	7e-62	209
g410	g8610	51.93	362	160	4	34	387	42	397	3e-129	380
g427	g11823	51.92	52	22	2	4	53	66	116	3e-10	62.4
g9957	g10194	51.91	705	277	9	1	660	166	853	0	707
g12749	g12323	51.88	426	199	3	7	428	24	447	7e-160	462
g9579	g2609	51.85	54	26	0	1305	1358	490	543	3e-07	54.7
g9984	g9417	51.85	54	26	0	365	418	576	629	3e-08	54.7
g13061	g2609	51.85	54	26	0	1465	1518	490	543	1e-06	53.1
g13260	g8236	51.85	189	89	1	43	229	62	250	4e-67	210
g13633	g4025	51.82	330	138	3	2	331	1	309	3e-116	342
g482	g7541	51.82	330	151	4	38	359	57	386	8e-128	375
g9756	g1386	51.81	166	76	1	2	163	288	453	1e-50	170
g14132	g6149	51.8	1139	520	13	2	1118	8	1139	0	1098
g9579	g2609	51.79	56	27	0	1338	1393	490	545	1e-07	55.5
g12717	g7531	51.79	390	187	1	12	400	27	416	6e-133	393
g13061	g2609	51.79	56	27	0	1930	1985	490	545	3e-08	58.2
g13061	g2609	51.79	56	27	0	2065	2120	490	545	3e-08	58.2
g13190	g7531	51.79	390	187	1	12	400	27	416	6e-133	393
g13920	g7531	51.79	390	187	1	12	400	27	416	6e-133	393
g14444	g7531	51.79	390	187	1	12	400	27	416	6e-133	393
g13252	g4596	51.76	170	72	3	9	174	100	263	1e-47	165
g9940	g9466	51.74	317	139	4	931	1235	546	860	2e-77	283
g9769	g4596	51.72	174	74	3	9	178	100	267	2e-49	169
g9713	g4596	51.72	174	74	3	9	178	100	267	2e-49	169
g9677	g4596	51.72	174	74	3	9	178	100	267	2e-49	169
g13010	g9466	51.72	87	36	2	550	630	606	692	9e-16	80.5
g13245	g4596	51.72	174	74	3	9	178	100	267	2e-49	169
g13257	g4596	51.72	174	74	3	9	178	100	267	2e-49	169
g13568	g4806	51.71	410	166	3	10	387	10	419	2e-136	399
g12997	g2589	51.61	62	30	0	1	62	1	62	9e-18	80.9
g14633	g7738	51.61	279	97	2	1	241	1	279	1e-93	280
g9940	g9466	51.58	316	137	4	863	1165	546	858	3e-74	273
g14493	g9466	51.56	128	61	1	359	486	735	861	1e-29	123
g9811	g9466	51.54	324	142	5	450	760	537	858	3e-82	290
g14395	g4820	51.53	491	216	4	36	505	40	529	1e-177	514
g13336	g5873	51.52	198	79	2	98	278	69	266	7e-54	183
g14298	g11328	51.52	33	16	0	25	57	3	35	3e-07	51.2
g14298	g931	51.52	33	16	0	25	57	6	38	1e-06	49.3
g317	g4252	51.52	33	16	0	38	70	6	38	6e-06	45.1
g477	g10596	51.5	734	320	4	53	751	24	756	0	741
g9940	g9466	51.48	338	147	6	1045	1369	525	858	2e-79	290
g9940	g9466	51.47	340	148	6	1078	1404	524	859	1e-80	294
g13010	g9466	51.43	70	34	0	557	626	761	830	4e-12	68.6
g334	g2731	51.43	35	17	0	25	59	13	47	6e-07	50.4
g317	g7568	51.35	37	18	0	33	69	31	67	5e-07	48.1
g13061	g9466	51.33	339	148	6	675	1000	524	858	3e-79	291
g344	g4152	51.28	39	19	0	11	49	14	52	8e-08	53.5
g344	g5863	51.28	39	19	0	13	51	11	49	1e-06	49.3
g482	g7663	51.23	367	171	3	2	360	9	375	8e-131	382
g349	g5863	51.22	41	20	0	2	42	9	49	3e-08	54.3
g13639	g11523	51.19	84	41	0	179	262	223	306	3e-21	90.5
g13647	g11523	51.19	84	41	0	141	224	223	306	1e-21	90.1
g9765	g7568	51.16	43	20	1	27	68	32	74	2e-07	53.5
g13947	g6287	51.16	43	20	1	113	154	22	64	5e-09	53.9
g14276	g12323	51.14	440	203	4	14	449	16	447	2e-159	461
g9688	g10914	51.11	45	21	1	13	57	49	92	8e-08	54.7
g344	g1306	51.11	45	22	0	11	55	46	90	1e-09	59.3
g344	g6143	51.11	45	21	1	12	55	4	48	7e-08	52.8
g10021	g8291	51.09	460	206	5	2	461	4	444	1e-162	471
g9631	g9466	51.06	141	61	3	68	202	555	693	9e-35	132
g12872	g9466	51.06	141	61	3	365	499	555	693	1e-32	132
g427	g11627	51.06	47	22	1	7	53	147	192	7e-09	58.5
g13061	g9466	51.02	343	146	8	880	1209	525	858	3e-75	278
g14298	g2448	51.02	49	24	0	14	62	15	63	5e-13	69.3
g14658	g9466	50.99	202	89	4	503	698	523	720	1e-46	179
g9811	g9466	50.97	308	137	4	365	660	555	860	3e-78	278
g14132	g5695	50.96	312	140	8	978	1283	792	1096	3e-72	265
g13373	g1264	50.93	646	280	8	9	628	263	897	0	670
g14151	g1264	50.93	646	280	8	9	628	263	897	0	670
g10073	g2609	50.91	55	26	1	1582	1636	490	543	7e-07	53.9
g13061	g2609	50.91	55	27	0	1398	1452	490	544	3e-07	55.1
g13473	g2609	50.91	55	26	1	69	123	490	543	1e-08	53.9
g9984	g9466	50.85	59	29	0	365	423	735	793	5e-09	57.4
g13010	g6114	50.85	59	28	1	561	619	758	815	6e-07	52
g12869	g9466	50.81	124	61	0	565	688	735	858	1e-26	115
g9898	g6621	50.7	71	29	1	289	353	3797	3867	5e-11	64.3
g14061	g6621	50.7	71	29	1	289	353	3797	3867	5e-11	64.3
g14064	g6621	50.7	71	29	1	289	353	3797	3867	5e-11	64.3
g14658	g9466	50.7	213	90	5	498	698	551	760	2e-48	184
g13280	g2524	50.67	75	37	0	39	113	6	80	1e-15	77
g13064	g9417	50.66	227	110	2	871	1096	541	766	3e-57	212
g14474	g5969	50.65	308	145	3	7	309	3	308	3e-91	277
g14443	g8479	50.63	79	38	1	3	80	9	87	1e-21	88.2
g14574	g9466	50.61	328	146	5	283	598	546	869	2e-80	280
g14734	g24	50.6	1423	681	12	53	1464	23	1434	0	1460
g9993	g9466	50.56	89	44	0	368	456	772	860	3e-17	84
g12869	g9466	50.56	180	75	4	540	705	594	773	2e-35	143
g13126	g9466	50.56	89	44	0	285	373	772	860	4e-20	91.7
g13132	g9466	50.56	89	44	0	356	444	772	860	1e-19	91.3
g13140	g9466	50.55	633	274	13	52	662	39	654	4e-176	550
g9591	g9466	50.52	97	48	0	38	134	734	830	1e-20	88.6
g13064	g9417	50.49	103	51	0	995	1097	531	633	2e-23	105
g14262	g2366	50.4	496	234	4	20	513	29	514	2e-173	502
g13527	g9466	50.36	276	123	5	359	622	587	860	4e-67	240
g484	g6149	50.35	1138	520	15	2	1101	8	1138	0	1070
g317	g11626	50.34	147	70	2	7	151	8	153	3e-40	145
g14247	g1264	50.3	666	284	9	1	640	253	897	0	675
g13061	g9466	50.28	893	374	15	38	898	4	858	0	793
g9669	g10244	50.24	205	84	4	114	314	93	283	3e-49	176
g10109	g10244	50.24	205	84	4	114	314	93	283	3e-49	176
g12687	g10244	50.24	205	84	4	114	314	93	283	3e-49	176
g12691	g10244	50.24	205	84	4	114	314	93	283	3e-49	176
g12693	g10244	50.24	205	84	4	114	314	93	283	3e-49	176
g13330	g10244	50.24	205	84	4	114	314	93	283	3e-49	176
g13869	g10244	50.24	205	84	4	114	314	93	283	3e-49	176
g13617	g9466	50.17	301	135	4	614	901	537	835	2e-72	261
g14574	g9466	50.17	287	129	4	356	630	551	835	1e-70	250
g9939	g9466	50.16	313	141	5	432	732	551	860	2e-77	283
g14004	g6074	50.14	365	172	6	354	708	347	711	3e-99	335
g448	g8060	50.1	505	241	7	11	506	3	505	5e-157	460
g9559	g9312	50	46	23	0	19	64	905	950	5e-07	51.6
g9631	g9466	50	126	63	0	68	193	735	860	2e-30	119
g9702	g3047	50	320	134	7	36	331	120	437	6e-102	318
g9940	g2609	50	58	27	2	1516	1573	489	544	2e-06	51.6
g9940	g2609	50	54	26	1	736	789	490	542	8e-06	49.7
g9952	g4439	50	38	19	0	10	47	25	62	3e-06	48.5
g9952	g925	50	34	17	0	15	48	6	39	6e-06	47.4
g9926	g4847	50	40	16	1	239	278	23	58	4e-06	46.6
g9939	g2609	50	54	26	1	471	524	490	542	9e-08	55.8
g9978	g4847	50	40	16	1	239	278	23	58	4e-06	46.6
g9997	g2274	50	266	118	4	28	292	45	296	2e-81	254
g9984	g6114	50	52	25	1	368	419	765	815	6e-06	47.8
g10033	g2274	50	266	118	4	28	292	45	296	2e-81	254
g10073	g9417	50	272	133	3	1401	1672	531	799	7e-67	245
g12815	g9466	50	138	67	1	147	284	734	869	2e-29	118
g12970	g1386	50	106	49	1	1	102	348	453	7e-28	105
g13010	g9466	50	78	37	1	556	633	794	869	1e-13	73.6
g13064	g2609	50	54	27	0	1007	1060	490	543	5e-07	52.8
g13061	g2609	50	56	27	1	1531	1586	489	543	6e-06	50.8
g13061	g2609	50	54	27	0	2233	2286	490	543	8e-06	50.4
g13126	g9466	50	94	45	1	282	375	555	646	6e-22	97.1
g13473	g9417	50	120	59	1	99	217	539	658	3e-25	103
g13451	g9466	50	240	108	3	353	580	621	860	2e-57	210
g13489	g11574	50	48	19	1	6	48	16	63	1e-06	50.4
g13489	g2265	50	36	18	0	9	44	7	42	6e-06	48.1
g13489	g2703	50	38	19	0	10	47	25	62	8e-06	47.8
g13548	g1006	50	40	18	1	85	124	56	93	9e-06	48.5
g13568	g4439	50	38	19	0	10	47	25	62	3e-06	48.1
g13568	g925	50	34	17	0	15	48	6	39	7e-06	47
g13573	g4439	50	38	19	0	10	47	25	62	3e-06	48.5
g13573	g925	50	34	17	0	15	48	6	39	6e-06	47.4
g13585	g5796	50	40	19	1	85	123	35	74	7e-06	48.9
g13579	g4439	50	38	19	0	10	47	25	62	3e-06	48.5
g13579	g925	50	34	17	0	15	48	6	39	6e-06	47.4
g14032	g7097	50	44	22	0	11	54	4	47	3e-09	57.4
g14032	g1306	50	42	21	0	9	50	45	86	2e-07	52
g14032	g2222	50	40	20	0	11	50	21	60	2e-07	51.6
g14032	g6143	50	42	20	1	10	50	3	44	5e-07	50.4
g14032	g4439	50	38	19	0	11	48	25	62	2e-06	48.9
g14032	g925	50	34	17	0	16	49	6	39	5e-06	47.4
g14095	g4847	50	40	16	1	239	278	23	58	4e-06	46.6
g14194	g216	50	48	24	0	920	967	738	785	1e-06	51.6
g14298	g10903	50	40	20	0	25	64	157	196	2e-08	55.1
g14298	g11574	50	36	18	0	23	58	14	49	8e-08	53.1
g14298	g2511	50	38	19	0	20	57	19	56	8e-08	53.1
g14298	g4558	50	46	22	1	25	70	64	108	2e-06	48.5
g14324	g2922	50	86	43	0	616	701	72	157	3e-20	92.4
g14351	g7097	50	44	22	0	11	54	4	47	3e-09	57.4
g14351	g1306	50	42	21	0	9	50	45	86	2e-07	52
g14351	g2222	50	40	20	0	11	50	21	60	2e-07	51.6
g14351	g6143	50	42	20	1	10	50	3	44	5e-07	50.4
g14351	g4439	50	38	19	0	11	48	25	62	2e-06	48.9
g14351	g925	50	34	17	0	16	49	6	39	5e-06	47.4
g14493	g9466	50	216	96	4	359	563	621	835	1e-48	183
g14658	g9466	50	314	141	6	395	696	551	860	1e-75	267
g14658	g9466	50	308	135	8	401	695	524	825	2e-69	249
g437	g4478	50	36	16	1	29	64	11	44	7e-06	47
g437	g213	50	34	17	0	31	64	15	48	8e-06	46.6
g344	g4390	50	46	23	0	9	54	6	51	7e-11	62.8
g344	g8629	50	40	20	0	12	51	18	57	9e-09	55.5
g344	g6261	50	38	19	0	12	49	278	315	2e-08	55.5
g349	g8711	50	32	16	0	11	42	56	87	6e-06	47.4
g334	g2467	50	46	23	0	18	63	14	59	2e-10	61.2
g334	g628	50	28	14	0	30	57	434	461	7e-06	47.4
g9829	g4117	49.86	365	168	5	1	353	1	362	5e-122	362
g13064	g9425	49.86	345	157	6	1	336	1	338	4e-96	321
g13061	g9466	49.86	351	157	7	710	1047	525	869	8e-77	283
g10067	g9466	49.84	315	141	6	554	855	525	835	3e-72	260
g343	g2826	49.81	263	130	2	5	267	9	269	8e-74	231
g14542	g9417	49.68	157	77	2	83	238	570	725	2e-39	145
g9940	g9466	49.66	894	369	15	8	859	4	858	0	773
g13890	g10244	49.66	147	69	3	75	217	101	246	2e-34	127
g9591	g9466	49.61	129	57	3	10	138	529	649	9e-29	112
g9854	g7513	49.61	127	46	2	1	115	1	121	5e-32	122
g13351	g7513	49.61	127	46	2	1	115	1	121	5e-32	122
g13435	g7513	49.61	127	46	2	1	115	1	121	5e-32	122
g14634	g7513	49.61	127	46	2	1	115	1	121	5e-32	122
g14807	g7513	49.61	127	46	2	1	115	1	121	5e-32	122
g14132	g5695	49.6	371	166	10	912	1275	792	1148	2e-80	291
g9811	g9466	49.54	327	148	5	518	830	537	860	4e-78	278
g9939	g9466	49.54	327	148	6	488	800	537	860	5e-77	281
g13617	g9466	49.53	319	145	4	359	665	555	869	6e-75	270
g14734	g3975	49.52	1452	707	14	36	1471	31	1472	0	1472
g14658	g9466	49.5	303	139	5	365	656	555	854	1e-67	243
g484	g9425	49.5	402	186	8	1	395	1	392	2e-107	354
g13132	g9466	49.47	95	46	1	353	447	555	647	1e-21	97.4
g9993	g9466	49.45	91	46	0	365	455	735	825	3e-17	84
g14187	g3057	49.43	87	44	0	4	90	268	354	9e-18	80.5
g10067	g9466	49.42	342	156	6	518	846	523	860	4e-86	302
g13140	g6114	49.41	85	39	2	568	649	732	815	4e-12	68.6
g14701	g9466	49.38	162	73	4	472	626	537	696	4e-33	135
g13473	g9417	49.36	156	78	1	63	217	570	725	1e-39	145
g14574	g9466	49.35	308	142	4	258	553	555	860	1e-74	263
g9940	g9466	49.32	367	160	8	1249	1595	525	885	4e-85	308
g12919	g2310	49.29	420	177	8	1	405	1	399	2e-127	376
g13010	g9466	49.29	631	248	14	52	630	39	649	3e-166	523
g13149	g2310	49.29	420	177	8	1	405	1	399	2e-127	376
g14252	g4577	49.27	822	357	13	9	781	61	871	0	781
g14701	g9466	49.27	274	127	3	353	614	587	860	6e-69	245
g335	g7742	49.26	806	350	10	30	821	13	773	0	766
g13617	g9466	49.23	323	148	4	525	835	551	869	4e-75	270
g14194	g216	49.23	65	33	0	903	967	679	743	7e-12	68.9
g13678	g9466	49.21	63	32	0	464	526	794	856	3e-10	65.1
g13451	g9466	49.2	250	113	3	353	589	587	835	3e-59	215
g9940	g2609	49.15	59	28	2	1006	1064	489	545	9e-06	49.3
g13061	g9466	49.12	342	153	7	846	1174	525	858	2e-71	266
g14299	g7742	49.12	794	355	9	24	812	24	773	0	765
g484	g6149	49.12	57	29	0	1219	1275	845	901	2e-06	50.8
g9834	g9466	49.11	338	154	7	418	742	537	869	4e-75	273
g9625	g9466	49.09	275	128	4	367	630	587	860	2e-62	235
g10073	g2609	49.09	55	27	1	1684	1738	490	543	3e-07	55.1
g13061	g2609	49.09	55	27	1	2166	2220	490	543	5e-06	50.8
g13674	g2609	49.09	55	27	1	1256	1310	490	543	2e-06	51.6
g9940	g9466	49.06	318	146	4	727	1031	546	860	8e-73	268
g14132	g5695	49.06	371	168	10	879	1242	792	1148	2e-79	288
g14542	g9466	49.06	53	25	2	189	241	555	605	7e-06	45.8
g14734	g4854	49.06	1443	692	11	38	1468	396	1807	0	1397
g13126	g3082	49	100	50	1	285	384	886	984	8e-19	87.8
g9631	g9466	48.98	147	63	3	68	202	621	767	1e-30	119
g14701	g9466	48.95	286	132	4	353	626	555	838	1e-70	251
g12952	g263	48.94	47	21	1	36	82	36	79	8e-06	42.7
g344	g2103	48.94	47	24	0	12	58	3	49	4e-08	53.9
g349	g4558	48.94	47	24	0	8	54	64	110	6e-09	56.6
g9939	g9466	48.9	317	148	4	700	1004	546	860	2e-76	279
g9559	g3722	48.89	45	23	0	20	64	108	152	1e-07	53.9
g9559	g3632	48.89	45	23	0	20	64	306	350	3e-07	51.6
g9591	g6114	48.84	86	42	2	42	127	732	815	4e-15	72
g12869	g9466	48.84	735	302	14	8	706	4	700	0	628
g344	g4707	48.84	43	17	1	22	64	10	47	1e-06	49.3
g337	g503	48.83	772	362	15	28	783	58	812	0	699
g437	g4956	48.81	84	39	2	7	88	4	85	2e-16	80.1
g13064	g9417	48.8	166	83	2	932	1096	535	699	5e-36	146
g13089	g9466	48.78	287	130	5	367	640	587	869	2e-65	239
g13545	g1307	48.78	41	20	1	86	125	53	93	3e-06	48.9
g13548	g1307	48.78	41	20	1	86	125	53	93	3e-06	50.1
g349	g10785	48.78	41	21	0	4	44	46	86	5e-07	50.8
g9939	g9466	48.75	320	148	6	367	675	555	869	8e-72	265
g13527	g9466	48.75	281	128	6	359	627	555	831	4e-63	228
g14311	g1288	48.75	80	40	1	746	824	142	221	4e-15	79
g9644	g9466	48.72	78	38	1	284	361	794	869	6e-13	69.3
g13585	g4290	48.72	39	20	0	85	123	57	95	7e-08	55.5
g13858	g4290	48.72	39	20	0	50	88	57	95	5e-08	55.8
g344	g10785	48.72	39	20	0	13	51	46	84	7e-07	50.1
g349	g10903	48.72	39	20	0	3	41	152	190	1e-07	52.8
g9539	g1062	48.69	458	186	4	7	415	12	469	8e-152	442
g9579	g9417	48.69	267	135	2	1360	1625	532	797	3e-65	239
g14493	g9466	48.68	189	84	5	376	556	537	720	6e-41	159
g13489	g4478	48.65	37	19	0	6	42	12	48	2e-06	49.3
g14477	g11444	48.65	37	19	0	2	38	526	562	8e-07	45.8
g344	g11626	48.65	37	19	0	19	55	41	77	1e-07	52.8
g317	g5827	48.65	37	19	0	33	69	20	56	6e-06	45.1
g13223	g216	48.6	107	55	0	927	1033	679	785	9e-23	104
g9939	g9466	48.58	317	149	4	530	834	546	860	1e-76	280
g9644	g9466	48.57	70	36	0	285	354	761	830	7e-11	62.8
g13947	g4909	48.57	35	18	0	117	151	8	42	4e-06	45.4
g437	g2103	48.57	35	18	0	30	64	6	40	3e-06	48.5
g344	g4558	48.57	35	18	0	17	51	64	98	7e-07	50.1
g344	g4030	48.57	35	18	0	15	49	9	43	1e-06	49.7
g344	g11519	48.57	35	18	0	21	55	42	76	2e-06	48.5
g9811	g9466	48.54	342	159	6	400	728	523	860	1e-84	297
g13126	g9466	48.54	103	53	0	282	384	735	837	3e-22	98.2
g13617	g9466	48.54	342	159	6	564	892	523	860	4e-80	285
g10073	g9417	48.53	136	68	2	2248	2382	540	674	3e-25	113
g9653	g12429	48.52	169	63	6	20	165	225	392	5e-40	141
g9807	g12429	48.52	169	63	6	20	165	225	392	5e-40	141
g9579	g9417	48.51	101	51	1	1561	1660	532	632	4e-18	89.7
g13132	g3082	48.51	101	51	1	356	456	886	985	3e-18	87
g484	g5695	48.51	336	151	10	945	1267	769	1095	5e-66	243
g9940	g2609	48.48	66	28	2	1341	1401	478	542	4e-06	50.8
g349	g1764	48.48	33	17	0	8	40	41	73	1e-07	52.8
g349	g4478	48.48	33	17	0	8	40	12	44	8e-07	49.7
g14343	g8619	48.44	64	27	2	210	267	490	553	8e-06	47.8
g12872	g9466	48.41	126	65	0	365	490	735	860	3e-26	112
g9834	g9417	48.4	188	88	8	1041	1227	531	710	2e-30	128
g13089	g9417	48.4	188	88	8	627	813	531	710	9e-31	128
g14298	g7990	48.39	62	27	2	18	75	34	94	3e-10	60.8
g9579	g9466	48.38	897	400	17	38	903	4	868	0	763
g10029	g2051	48.38	308	108	5	43	304	84	386	2e-88	273
g9939	g9466	48.37	337	158	5	453	777	537	869	3e-77	282
g484	g5695	48.35	395	175	13	879	1260	769	1147	3e-78	281
g9834	g9466	48.34	151	66	4	1085	1228	551	696	4e-29	125
g9644	g6114	48.33	60	30	1	288	347	757	815	4e-06	47.8
g9834	g9466	48.33	329	152	6	452	766	537	861	2e-68	252
g14413	g9466	48.33	120	50	3	934	1047	564	677	1e-19	94.4
g14790	g5732	48.31	118	49	7	419	529	643	755	3e-13	72.4
g9834	g2609	48.28	58	28	2	1158	1215	490	545	7e-06	49.3
g13089	g2609	48.28	58	28	2	744	801	490	545	3e-06	50.1
g14690	g9449	48.24	85	42	2	7	90	50	133	1e-16	75.5
g13053	g4334	48.23	452	228	4	19	466	465	914	6e-150	453
g9834	g9466	48.22	309	144	4	367	662	555	860	9e-69	253
g13061	g2609	48.21	56	29	0	1731	1786	490	545	7e-07	53.9
g13260	g4583	48.21	195	97	3	35	226	25	218	9e-58	185
g13473	g9417	48.17	164	82	3	56	217	597	759	2e-37	138
g57	g5678	48.17	818	380	12	45	851	57	841	0	731
g9559	g10582	48.15	54	27	1	20	72	452	505	2e-08	55.8
g9625	g2609	48.15	54	27	1	471	524	490	542	2e-06	51.6
g13674	g2609	48.15	54	28	0	1424	1477	490	543	4e-06	50.8
g9989	g216	48.09	131	68	0	933	1063	699	829	1e-29	127
g9559	g3354	48.08	52	25	1	20	69	39	90	5e-08	55.1
g13132	g9466	48.08	104	54	0	353	456	735	838	8e-22	98.2
g427	g3354	48.08	52	25	1	4	53	39	90	5e-12	68.9
g9957	g8533	48.04	460	215	10	20	469	190	635	2e-127	401
g10073	g9466	48.04	891	399	16	8	868	4	860	0	759
g9559	g11033	48	50	24	1	19	66	557	606	4e-07	52
g9834	g9466	48	225	105	3	367	585	661	879	8e-49	189
g9993	g9466	48	100	46	1	365	458	661	760	3e-17	84
g13639	g8642	48	75	39	0	187	261	169	243	6e-17	78.2
g13647	g8642	48	75	39	0	149	223	169	243	5e-17	77.8
g14032	g4147	48	50	25	1	2	50	174	223	1e-07	52.8
g14351	g4147	48	50	25	1	2	50	174	223	1e-07	52.8
g14658	g9466	48	275	128	5	434	697	523	793	2e-59	218
g12881	g3003	47.98	223	109	6	45	263	34	253	1e-59	199
g428	g8241	47.98	471	225	8	12	475	7	464	9e-151	443
g10073	g9417	47.97	246	124	4	2136	2379	529	772	1e-53	203
g14132	g9329	47.95	73	35	2	849	918	1034	1106	1e-08	59.7
g14301	g503	47.94	776	349	17	30	768	54	811	0	661
g9688	g4408	47.92	48	18	2	16	57	27	73	4e-06	47.8
g13668	g9470	47.91	455	218	8	1	446	1	445	4e-144	426
g13064	g9417	47.89	71	36	1	1028	1098	531	600	3e-09	60.1
g9993	g9466	47.87	94	47	1	365	458	555	646	1e-17	85.1
g13674	g9466	47.86	911	399	17	8	887	4	869	0	751
g14542	g9466	47.85	163	65	8	89	238	555	710	1e-28	115
g484	g5695	47.85	395	179	12	846	1228	769	1148	1e-78	282
g9559	g523	47.83	46	24	0	20	65	12	57	4e-08	55.1
g9559	g9272	47.83	46	23	1	23	68	33	77	8e-07	50.8
g9952	g2222	47.83	46	24	0	4	49	15	60	6e-08	53.1
g13568	g2222	47.83	46	24	0	4	49	15	60	8e-08	52.8
g13573	g2222	47.83	46	24	0	4	49	15	60	6e-08	53.1
g13579	g2222	47.83	46	24	0	4	49	15	60	6e-08	53.1
g14311	g8442	47.83	115	56	3	172	283	29	142	6e-29	115
g9625	g9466	47.8	318	151	5	598	903	546	860	8e-74	272
g9644	g9466	47.78	90	41	2	278	361	606	695	1e-14	74.7
g10067	g6621	47.78	90	29	1	248	337	3796	3867	2e-12	70.1
g13089	g9466	47.74	310	147	5	367	664	555	861	4e-67	244
g14542	g9417	47.73	132	67	2	110	240	531	661	9e-28	111
g427	g11033	47.73	44	23	0	7	50	563	606	7e-08	55.1
g9702	g4854	47.71	327	149	3	36	340	43	369	2e-94	317
g13617	g9466	47.67	365	168	8	430	781	525	879	2e-81	289
g9646	g10349	47.64	191	76	1	86	252	1	191	4e-41	154
g13009	g10349	47.64	191	76	1	37	203	1	191	1e-41	154
g9625	g9466	47.63	338	158	8	374	698	529	860	2e-72	267
g14611	g5873	47.63	443	198	10	7	430	44	471	2e-128	383
g9952	g6143	47.62	42	21	1	9	49	3	44	1e-06	49.3
g13061	g9417	47.62	273	138	5	2151	2420	529	799	1e-58	219
g13568	g6143	47.62	42	21	1	9	49	3	44	1e-06	48.9
g13573	g6143	47.62	42	21	1	9	49	3	44	1e-06	49.3
g13579	g6143	47.62	42	21	1	9	49	3	44	1e-06	49.3
g14032	g166	47.62	42	22	0	9	50	12	53	4e-08	53.9
g14298	g2583	47.62	42	22	0	20	61	10	51	3e-09	57.8
g14351	g166	47.62	42	22	0	9	50	12	53	4e-08	53.9
g9625	g9466	47.6	313	149	5	432	732	551	860	6e-72	266
g13473	g9449	47.59	166	74	5	65	217	1149	1314	7e-31	121
g482	g4293	47.59	311	159	3	52	359	43	352	7e-96	292
g14474	g4416	47.57	288	150	1	6	293	2	288	4e-89	277
g13061	g9417	47.55	204	104	3	2252	2452	529	732	3e-44	174
g427	g928	47.54	61	30	1	4	62	32	92	3e-12	69.3
g12872	g9466	47.52	141	68	1	365	499	695	835	4e-28	117
g9765	g2511	47.5	40	21	0	25	64	20	59	1e-06	50.4
g9786	g7146	47.5	240	118	4	1	235	1	237	1e-68	219
g9952	g4321	47.5	40	19	1	8	47	6	43	8e-08	53.1
g9952	g1930	47.5	40	21	0	10	49	25	64	1e-06	49.7
g13153	g7146	47.5	240	118	4	1	235	1	237	1e-68	219
g13202	g12461	47.5	120	63	0	11	130	48	167	3e-33	129
g13317	g7146	47.5	240	118	4	1	235	1	237	1e-68	219
g13339	g7146	47.5	240	118	4	1	235	1	237	1e-68	219
g13397	g7146	47.5	240	118	4	1	235	1	237	1e-68	219
g13403	g7146	47.5	240	118	4	1	235	1	237	1e-68	219
g13568	g4321	47.5	40	19	1	8	47	6	43	9e-08	52.8
g13568	g1930	47.5	40	21	0	10	49	25	64	1e-06	49.3
g13573	g4321	47.5	40	19	1	8	47	6	43	8e-08	53.1
g13573	g1930	47.5	40	21	0	10	49	25	64	1e-06	49.7
g13579	g4321	47.5	40	19	1	8	47	6	43	8e-08	53.1
g13579	g1930	47.5	40	21	0	10	49	25	64	1e-06	49.7
g14036	g8533	47.5	541	263	9	515	1049	31	556	3e-157	492
g14237	g7146	47.5	240	118	4	1	235	1	237	1e-68	219
g14298	g10785	47.5	40	21	0	23	62	48	87	1e-06	49.3
g14588	g7146	47.5	240	118	4	1	235	1	237	1e-68	219
g12779	g9470	47.47	455	220	7	1	446	1	445	5e-144	426
g12783	g9470	47.47	455	220	7	1	446	1	445	5e-144	426
g12877	g4136	47.47	455	209	5	1	426	1	454	5e-131	390
g12882	g4136	47.47	455	209	5	1	426	1	454	5e-131	390
g9984	g2609	47.46	59	30	1	364	422	489	546	2e-07	52.4
g13150	g4976	47.46	59	30	1	33	91	389	446	9e-10	55.1
g13089	g9466	47.45	314	149	6	397	698	551	860	8e-66	240
g13715	g9466	47.45	314	147	9	772	1074	554	860	6e-65	240
g12869	g9466	47.43	175	84	2	540	706	668	842	8e-34	138
g14413	g9466	47.41	116	55	2	943	1052	601	716	1e-17	87.4
g14734	g5011	47.41	1118	560	12	17	1122	25	1126	0	1017
g9945	g5873	47.4	443	199	10	7	430	44	471	8e-128	381
g13715	g9417	47.39	249	122	9	830	1078	531	770	3e-48	184
g9579	g9417	47.37	228	118	2	1435	1660	539	766	6e-53	200
g9924	g2928	47.37	57	28	1	279	333	227	283	1e-10	61.2
g12869	g2609	47.37	57	29	1	565	621	490	545	3e-06	49.3
g13206	g2928	47.37	57	28	1	279	333	227	283	1e-10	61.2
g349	g4207	47.37	38	20	0	3	40	18	55	5e-07	50.4
g349	g4613	47.37	38	20	0	3	40	20	57	1e-06	49.3
g317	g5006	47.37	38	20	0	33	70	32	69	6e-06	45.1
g13958	g8533	47.33	412	199	8	115	520	31	430	6e-112	356
g9939	g9466	47.32	317	153	4	904	1208	546	860	4e-76	278
g14132	g9425	47.32	429	199	10	1	412	1	419	3e-105	354
g13089	g9466	47.3	315	151	6	465	768	551	861	2e-69	251
g12872	g9417	47.29	129	65	3	364	492	609	734	1e-23	103
g14790	g9417	47.28	184	86	10	587	768	531	705	3e-28	120
g40	g2667	47.28	459	167	10	1	398	1	445	1e-118	357
g13715	g9466	47.27	311	149	6	359	658	555	861	6e-69	252
g13715	g9466	47.27	330	157	8	376	693	537	861	9e-69	252
g9571	g1689	47.25	91	47	1	593	683	1	90	2e-21	90.1
g9948	g9470	47.25	455	221	7	1	446	1	445	5e-143	424
g10073	g9417	47.25	273	140	4	1300	1570	529	799	2e-59	222
g12747	g1689	47.25	91	47	1	593	683	1	90	2e-21	90.1
g13527	g9466	47.25	218	101	5	423	629	551	765	9e-47	178
g9939	g9466	47.24	326	157	5	964	1276	537	860	9e-76	277
g14542	g9417	47.24	163	84	2	77	238	598	759	1e-36	137
g9993	g5672	47.22	72	35	2	368	437	653	723	6e-08	53.9
g14689	g10150	47.21	1148	513	19	1	1134	50	1118	0	974
g9683	g2870	47.19	89	29	1	3	91	56	126	7e-24	90.9
g9834	g9466	47.18	337	158	6	397	721	551	879	5e-72	263
g13617	g9466	47.18	337	158	5	389	713	551	879	1e-72	262
g9690	g12143	47.17	53	26	1	46	98	211	261	4e-08	52.8
g13674	g9417	47.17	265	136	4	1009	1271	530	792	8e-57	213
g13788	g12143	47.17	53	26	1	46	98	211	261	4e-08	52.8
g14498	g12143	47.17	53	26	1	46	98	211	261	4e-08	52.8
g427	g10768	47.17	53	25	2	4	54	284	335	2e-07	53.1
g12820	g10349	47.12	191	77	1	86	252	1	191	2e-40	152
g12823	g10349	47.12	191	77	1	86	252	1	191	2e-40	152
g12829	g10349	47.12	191	77	1	86	252	1	191	2e-40	152
g13285	g10349	47.12	191	77	1	86	252	1	191	7e-41	151
g13312	g10349	47.12	191	77	1	86	252	1	191	2e-40	152
g13715	g9417	47.12	278	133	13	656	931	531	796	4e-52	196
g13715	g9417	47.12	278	133	13	760	1035	531	796	2e-49	187
g14224	g5695	47.1	138	62	7	7	142	974	1102	3e-20	87.8
g14542	g9417	47.1	155	80	2	85	238	539	692	1e-30	120
g10073	g9417	47.08	274	132	5	1578	1850	539	800	3e-58	218
g14334	g7146	47.08	240	119	4	1	235	1	237	1e-67	217
g14298	g6025	47.06	34	18	0	25	58	5	38	7e-06	47
g14298	g5340	47.06	34	18	0	24	57	79	112	9e-06	46.6
g334	g6025	47.06	34	18	0	25	58	5	38	9e-06	46.6
g13674	g9417	47.04	270	140	3	1211	1479	532	799	1e-58	218
g14574	g9417	47.03	219	108	7	414	629	527	740	3e-46	174
g9862	g2274	47.02	319	154	4	28	345	45	349	6e-92	284
g9606	g7845	47.01	602	282	8	15	579	53	654	1e-180	543
g10073	g9417	47.01	268	138	4	2108	2373	534	799	3e-56	211
g13306	g7845	47.01	602	282	8	15	579	53	654	1e-180	543
g13755	g7845	47.01	602	282	8	15	579	53	654	0	545
g14554	g7845	47.01	602	282	8	15	579	53	654	1e-180	543
g14603	g7845	47.01	602	282	8	15	579	53	654	1e-180	543
g13333	g10244	47	100	38	2	8	105	197	283	4e-19	87
g13611	g7663	46.98	364	178	5	3	359	14	369	3e-100	319
g13140	g9466	46.96	115	51	3	550	654	606	720	4e-17	84.7
g9559	g11823	46.94	49	24	1	20	66	66	114	2e-06	49.3
g13473	g2609	46.94	49	26	0	169	217	490	538	5e-06	45.8
g14542	g9417	46.94	98	51	1	141	238	529	625	3e-19	86.3
g88	g6943	46.92	130	63	2	8	133	14	141	2e-30	115
g9625	g9466	46.91	307	148	5	1214	1508	557	860	8e-72	266
g14658	g9417	46.89	241	123	5	453	692	527	763	1e-44	170
g9989	g7171	46.88	64	34	0	989	1052	600	663	7e-06	49.7
g9625	g9466	46.86	318	154	5	632	937	546	860	9e-70	259
g9591	g9466	46.85	111	57	1	31	141	761	869	2e-22	93.6
g9741	g4650	46.81	329	163	7	24	342	61	387	2e-96	294
g12988	g11316	46.81	47	24	1	300	346	748	793	5e-06	47.4
g13260	g4007	46.81	235	107	4	1	229	1	223	4e-66	206
g13637	g4650	46.81	329	163	7	24	342	61	387	1e-96	295
g344	g1321	46.81	47	25	0	12	58	569	615	1e-08	56.2
g346	g8589	46.78	466	237	7	15	475	209	668	1e-133	412
g9829	g7663	46.76	355	182	3	1	353	25	374	2e-108	328
g13061	g9466	46.76	340	157	10	1837	2158	529	862	2e-61	233
g13715	g9466	46.76	216	101	6	876	1081	554	765	4e-39	157
g14564	g11925	46.76	340	166	4	16	354	13	338	3e-107	321
g13611	g11440	46.75	308	159	4	48	353	46	350	1e-87	285
g13061	g9417	46.72	259	134	4	1532	1787	543	800	4e-57	214
g9579	g9417	46.69	272	143	2	1291	1561	529	799	3e-63	233
g10073	g9417	46.69	272	142	3	1837	2106	529	799	4e-60	224
g14164	g8533	46.68	497	238	11	4	487	153	635	4e-136	425
g9579	g3082	46.67	90	48	0	1565	1654	843	932	2e-11	68.2
g13527	g6621	46.67	90	30	1	248	337	3796	3867	8e-12	67.8
g13715	g6621	46.67	90	30	1	248	337	3796	3867	2e-11	68.2
g13786	g2734	46.67	45	24	0	45	89	169	213	1e-06	50.8
g14311	g6064	46.67	75	40	0	746	820	1125	1199	6e-12	69.7
g14493	g6621	46.67	90	30	1	248	337	3796	3867	7e-12	67.8
g14790	g6621	46.67	90	30	1	248	337	3796	3867	1e-11	67.4
g344	g4984	46.67	45	23	1	13	57	11	54	1e-06	49.3
g14299	g7458	46.65	626	293	10	26	614	38	659	0	563
g347	g2824	46.61	236	124	1	10	243	13	248	5e-65	208
g9625	g9466	46.57	335	150	6	867	1188	542	860	3e-72	267
g9690	g11823	46.55	58	29	1	14	71	62	117	3e-10	60.1
g13010	g6114	46.55	58	30	1	568	625	732	788	2e-06	50.1
g13788	g11823	46.55	58	29	1	14	71	62	117	3e-10	60.1
g14498	g11823	46.55	58	29	1	14	71	62	117	3e-10	60.1
g14658	g2609	46.55	58	30	1	639	696	490	546	3e-07	53.1
g10024	g2274	46.54	318	155	4	28	344	45	348	4e-90	278
g9993	g3082	46.53	101	52	2	359	458	876	975	1e-14	75.5
g9906	g7031	46.52	187	100	0	4	190	405	591	3e-53	182
g9911	g7031	46.52	187	100	0	4	190	405	591	3e-53	182
g10073	g9417	46.52	273	133	5	1680	1950	539	800	6e-58	217
g13061	g9466	46.52	273	126	9	2196	2449	551	822	1e-47	187
g14076	g7031	46.52	187	100	0	4	190	405	591	3e-53	182
g349	g9201	46.51	43	23	0	6	48	17	59	3e-07	50.8
g9914	g218	46.5	557	199	11	6	562	3	460	9e-143	424
g10073	g9417	46.49	271	144	1	1937	2206	529	799	5e-62	230
g10073	g9417	46.49	271	141	4	1235	1503	531	799	8e-58	217
g9757	g1386	46.48	142	66	3	29	163	73	211	4e-38	136
g9940	g2609	46.48	71	37	1	1436	1506	476	545	2e-06	51.2
g14493	g9466	46.48	71	36	1	493	563	551	619	5e-11	64.7
g13089	g9466	46.47	340	162	9	418	744	537	869	4e-67	244
g13715	g9466	46.47	340	156	10	633	960	554	879	1e-67	248
g13451	g9417	46.46	226	114	7	353	576	576	796	2e-48	180
g12729	g6149	46.45	183	92	5	831	1011	941	1119	3e-26	115
g9690	g11033	46.43	56	28	1	18	73	558	611	3e-07	50.8
g13064	g9466	46.43	168	75	5	937	1093	551	714	2e-27	119
g13788	g11033	46.43	56	28	1	18	73	558	611	3e-07	50.8
g14498	g11033	46.43	56	28	1	18	73	558	611	3e-07	50.8
g14574	g9417	46.43	252	127	8	381	630	530	775	3e-52	192
g9939	g9466	46.41	334	150	6	1071	1391	543	860	3e-71	263
g13140	g9466	46.39	97	48	1	564	656	734	830	5e-13	71.6
g13473	g9417	46.39	97	51	1	122	217	529	625	5e-18	82.4
g14132	g6149	46.39	263	127	8	1002	1251	845	1106	1e-47	187
g14790	g9417	46.38	276	138	10	380	654	530	796	6e-56	205
g14790	g9417	46.38	276	137	11	449	723	531	796	6e-53	196
g13715	g9417	46.35	274	138	9	484	757	532	796	2e-54	203
g9600	g1307	46.34	41	21	1	91	130	53	93	7e-06	48.9
g9952	g2583	46.34	41	22	0	9	49	9	49	4e-06	47.8
g13568	g2583	46.34	41	22	0	9	49	9	49	4e-06	47.4
g13573	g2583	46.34	41	22	0	9	49	9	49	4e-06	47.8
g13579	g2583	46.34	41	22	0	9	49	9	49	4e-06	47.8
g13947	g8415	46.34	41	22	0	114	154	86	126	1e-06	47
g14032	g2583	46.34	41	22	0	10	50	9	49	3e-06	48.1
g14351	g2583	46.34	41	22	0	10	50	9	49	3e-06	48.1
g14624	g1307	46.34	41	21	1	91	130	53	93	9e-06	48.5
g14790	g9466	46.34	287	137	8	492	767	551	831	1e-57	214
g349	g4147	46.34	41	22	0	2	42	183	223	4e-08	54.3
g9579	g9417	46.32	272	143	3	1126	1394	529	800	3e-58	217
g9939	g9466	46.32	326	160	5	726	1038	537	860	3e-72	266
g9559	g928	46.3	54	29	0	17	70	29	82	2e-10	62.8
g9625	g2609	46.3	54	28	1	607	660	490	542	1e-06	52.4
g9625	g2609	46.3	54	28	1	641	694	490	542	6e-06	50.1
g9939	g2609	46.3	54	28	1	539	592	490	542	5e-07	53.1
g10073	g9417	46.3	270	143	2	2072	2340	531	799	6e-59	220
g10073	g9417	46.3	270	141	4	1368	1636	531	797	2e-58	219
g10073	g2609	46.3	54	29	0	2051	2104	490	543	3e-06	51.6
g10073	g2609	46.3	54	29	0	1380	1433	490	543	8e-06	50.1
g12861	g12461	46.3	486	248	6	29	507	133	612	1e-139	419
g14542	g2609	46.3	54	29	0	89	142	490	543	1e-07	50.8
g14790	g9466	46.29	337	157	9	359	683	555	879	2e-68	247
g9579	g2609	46.27	67	30	2	1364	1425	478	543	9e-06	49.3
g14458	g4319	46.27	67	35	1	50	116	206	271	1e-09	56.2
g9984	g6621	46.25	80	25	2	265	343	3805	3867	5e-09	57.4
g13223	g1288	46.25	80	42	1	949	1027	142	221	3e-13	72.4
g14580	g1288	46.25	80	42	1	1135	1213	142	221	8e-15	77.8
g14658	g6621	46.25	80	25	2	265	343	3805	3867	1e-08	57.8
g9834	g9466	46.23	318	152	7	877	1182	551	861	2e-68	253
g9834	g9466	46.23	318	152	7	669	974	551	861	2e-67	249
g9590	g5775	46.22	225	111	3	51	275	42	256	4e-52	181
g12814	g5775	46.22	225	111	3	51	275	42	256	4e-52	181
g429	g12036	46.21	396	209	3	14	409	29	420	2e-113	341
g14132	g6149	46.2	303	148	9	962	1250	838	1139	5e-56	214
g14458	g2274	46.19	197	101	1	2	198	154	345	2e-52	175
g9761	g11925	46.18	340	168	4	16	354	13	338	2e-106	319
g13715	g9466	46.18	288	136	7	804	1079	551	831	8e-59	221
g14574	g9417	46.18	275	140	7	346	617	527	796	8e-59	211
g9591	g9466	46.15	78	40	1	30	107	794	869	6e-13	65.5
g9690	g6650	46.15	104	50	3	14	117	510	607	3e-21	94
g9816	g216	46.15	65	35	0	894	958	679	743	2e-11	67.8
g9933	g4290	46.15	39	21	0	409	447	57	95	1e-07	54.7
g9977	g4290	46.15	39	21	0	146	184	57	95	8e-08	55.1
g9977	g10949	46.15	39	21	0	147	185	9	47	5e-06	49.3
g9989	g6074	46.15	52	28	0	1009	1060	925	976	1e-07	55.8
g12881	g11330	46.15	221	116	2	54	271	52	272	5e-58	196
g13010	g9449	46.15	65	28	2	558	616	1146	1209	1e-06	50.8
g13788	g6650	46.15	104	50	3	14	117	510	607	3e-21	94
g13939	g4290	46.15	39	21	0	499	537	57	95	1e-07	55.1
g13947	g4290	46.15	39	21	0	113	151	57	95	5e-09	53.9
g13947	g10949	46.15	39	21	0	114	152	9	47	6e-07	47.8
g13955	g4290	46.15	39	21	0	113	151	57	95	7e-08	55.1
g13955	g10949	46.15	39	21	0	114	152	9	47	5e-06	49.3
g13972	g4290	46.15	39	21	0	410	448	57	95	1e-07	54.7
g13972	g10949	46.15	39	21	0	411	449	9	47	1e-05	48.9
g14093	g4290	46.15	39	21	0	113	151	57	95	7e-08	55.5
g14093	g10949	46.15	39	21	0	114	152	9	47	5e-06	49.3
g14094	g4290	46.15	39	21	0	237	275	57	95	9e-08	55.1
g14094	g10949	46.15	39	21	0	238	276	9	47	6e-06	49.3
g14367	g4290	46.15	39	21	0	113	151	57	95	7e-08	55.1
g14367	g10949	46.15	39	21	0	114	152	9	47	5e-06	49.3
g14498	g6650	46.15	104	50	3	14	117	510	607	3e-21	94
g344	g4444	46.15	39	21	0	15	53	4	42	3e-06	48.1
g317	g1298	46.15	39	21	0	33	71	23	61	4e-06	45.4
g10073	g9417	46.13	271	142	4	2037	2305	529	797	7e-60	223
g14132	g6149	46.13	297	145	9	935	1217	844	1139	3e-53	205
g9631	g9466	46.1	141	70	1	68	202	695	835	3e-30	118
g10067	g9466	46.1	308	140	6	359	642	555	860	3e-62	229
g13637	g4096	46.1	295	158	1	50	343	53	347	1e-92	283
g12881	g2919	46.09	230	121	3	45	272	34	262	5e-63	209
g13061	g9466	46.09	230	104	8	2236	2447	525	752	1e-37	155
g13223	g8107	46.07	89	46	1	945	1033	840	926	4e-14	76.3
g9939	g9466	46.06	317	157	4	938	1242	546	860	1e-73	270
g13706	g6237	46.06	571	280	10	51	605	51	609	3e-157	474
g14311	g6237	46.06	571	280	10	966	1520	51	609	3e-149	477
g14493	g9417	46.05	215	108	7	348	562	534	740	1e-39	153
g13468	g11489	46.03	428	193	10	1	414	9	412	4e-116	369
g13715	g9466	46.03	315	152	8	737	1040	554	861	5e-62	231
g14324	g2733	46.03	63	34	0	639	701	1	63	1e-13	71.2
g13473	g9466	46.02	176	77	7	58	217	577	750	1e-28	114
g14542	g9466	46.02	176	78	7	78	238	577	750	3e-29	117
g14790	g9466	46.01	326	158	8	448	762	542	860	1e-63	233
g334	g10903	46	50	26	1	13	62	146	194	8e-09	56.6
g12699	g12300	45.96	507	258	6	1	492	29	534	6e-141	419
g13061	g9466	45.96	322	154	10	2061	2365	551	869	5e-59	225
g13674	g9417	45.96	272	145	2	941	1211	529	799	1e-57	215
g10067	g5799	45.95	74	36	3	775	847	847	917	8e-08	55.1
g12872	g8124	45.95	74	39	1	388	461	581	653	1e-06	50.4
g13473	g2478	45.95	111	59	1	84	194	236	345	5e-14	69.7
g14350	g11601	45.95	37	20	0	23	59	291	327	4e-07	45.8
g10073	g9417	45.93	270	143	3	1267	1534	529	797	3e-55	209
g13061	g9466	45.91	318	151	10	1532	1831	555	869	2e-57	219
g9597	g7737	45.9	61	33	0	41	101	33	93	1e-14	64.7
g13617	g2609	45.9	61	32	1	427	487	490	549	7e-08	55.5
g13795	g7737	45.9	61	33	0	39	99	33	93	1e-14	64.7
g9834	g9466	45.89	292	141	8	949	1229	554	839	3e-57	217
g14493	g9417	45.89	207	103	9	359	563	576	775	4e-38	149
g14324	g4256	45.88	85	46	0	616	700	79	163	5e-18	85.5
g13931	g12300	45.87	508	259	6	1	493	29	535	2e-140	418
g13674	g9417	45.86	266	139	5	908	1171	530	792	2e-55	208
g13010	g3082	45.83	72	38	1	556	627	874	944	2e-08	56.2
g14036	g10768	45.83	48	26	0	357	404	287	334	2e-06	50.1
g14343	g10768	45.83	48	26	0	334	381	287	334	2e-06	48.9
g10073	g9466	45.82	323	160	5	731	1041	543	862	8e-64	241
g13715	g9417	45.82	275	140	9	587	861	531	796	3e-51	193
g13715	g9417	45.81	227	116	7	359	584	576	796	4e-46	177
g13617	g9417	45.79	273	140	8	448	718	530	796	3e-57	210
g14574	g9417	45.79	273	140	8	313	583	530	796	6e-58	209
g14187	g6149	45.78	83	45	0	8	90	233	315	1e-16	78.2
g13527	g2609	45.76	59	30	2	564	622	490	546	4e-07	52
g14493	g2609	45.76	59	30	2	462	520	490	546	5e-07	51.6
g14790	g2609	45.76	59	30	2	704	762	490	546	5e-06	48.9
g9579	g9466	45.73	328	162	5	725	1040	546	869	4e-67	250
g9600	g5919	45.71	35	19	0	96	130	8	42	7e-06	48.5
g13545	g5919	45.71	35	19	0	91	125	8	42	6e-06	47.8
g13548	g5919	45.71	35	19	0	91	125	8	42	7e-06	48.9
g14224	g6149	45.71	140	72	3	7	144	975	1112	4e-19	84.7
g14624	g5919	45.71	35	19	0	96	130	8	42	8e-06	48.5
g14723	g216	45.71	140	76	0	1007	1146	699	838	6e-27	118
g437	g10401	45.71	35	19	0	31	65	15	49	8e-06	47
g9834	g5732	45.69	116	53	5	461	569	643	755	6e-13	72.4
g13185	g216	45.68	81	44	0	169	249	699	779	1e-14	73.6
g12821	g1593	45.67	335	176	4	7	337	21	353	2e-94	289
g12824	g1593	45.67	335	176	4	7	337	21	353	2e-94	289
g12830	g1593	45.67	335	176	4	7	337	21	353	2e-94	289
g12891	g1593	45.67	335	176	4	7	337	21	353	2e-94	289
g13284	g1593	45.67	335	176	4	7	337	21	353	2e-94	289
g13313	g1593	45.67	335	176	4	7	337	21	353	2e-94	289
g40	g8295	45.67	127	52	3	38	164	10	119	8e-28	108
g14790	g9466	45.62	217	102	6	564	769	554	765	5e-40	158
g482	g11440	45.62	320	170	3	44	361	46	363	6e-103	311
g13061	g9466	45.61	342	164	9	1088	1417	525	856	2e-58	223
g13473	g6431	45.61	57	31	0	161	217	528	584	4e-06	45.8
g13527	g9417	45.6	250	128	7	379	626	527	770	3e-48	180
g14493	g9417	45.6	193	100	5	358	550	609	796	1e-40	156
g10073	g9417	45.56	270	144	3	967	1234	529	797	1e-52	200
g13089	g3082	45.54	112	57	4	702	813	843	950	7e-11	65.1
g13520	g10272	45.54	112	55	4	1200	1310	404	510	4e-19	92.4
g13715	g5732	45.54	112	49	6	632	736	649	755	5e-10	62.4
g14413	g9466	45.54	112	55	1	930	1035	662	773	4e-16	82.8
g9579	g9466	45.53	358	169	12	1201	1539	519	869	8e-61	229
g9989	g10272	45.53	123	60	4	928	1049	408	524	8e-20	94.7
g13061	g9466	45.53	369	171	12	982	1338	525	875	4e-65	245
g482	g4896	45.51	356	182	5	7	359	8	354	6e-108	323
g9559	g2841	45.45	66	31	3	6	71	16	76	1e-09	56.2
g9600	g6008	45.45	44	24	0	92	135	8	51	4e-08	55.8
g10073	g2609	45.45	55	29	1	1616	1670	490	543	5e-06	50.8
g10073	g2609	45.45	55	29	1	1514	1568	490	543	6e-06	50.8
g12815	g9466	45.45	165	82	2	119	277	668	830	2e-28	115
g13064	g9417	45.45	132	70	2	965	1095	534	664	2e-25	112
g13489	g1764	45.45	44	24	0	6	49	41	84	2e-08	56.6
g13637	g4381	45.45	286	155	1	58	342	35	320	1e-87	270
g14542	g2609	45.45	55	29	1	155	209	490	543	3e-06	47
g14624	g6008	45.45	44	24	0	92	135	8	51	5e-08	55.8
g344	g2448	45.45	44	24	0	8	51	17	60	2e-08	55.1
g349	g7065	45.45	33	18	0	13	45	11	43	1e-06	49.3
g9625	g9466	45.43	339	157	6	829	1154	537	860	1e-70	262
g9741	g4096	45.42	295	160	1	50	343	53	347	1e-91	280
g10073	g9466	45.41	185	93	2	565	743	687	869	5e-36	149
g13633	g2099	45.4	337	161	6	2	333	1	319	1e-86	267
g9579	g9417	45.39	271	145	3	1093	1360	529	799	4e-57	214
g9834	g9417	45.36	291	137	12	833	1122	531	800	2e-51	195
g9625	g9466	45.35	333	155	5	800	1120	543	860	5e-70	259
g10073	g9417	45.35	269	145	2	1169	1435	531	799	1e-58	219
g10067	g9466	45.33	364	160	7	394	744	523	860	4e-73	263
g13223	g6064	45.33	75	41	0	949	1023	1125	1199	7e-11	65.5
g13527	g5799	45.33	75	36	3	515	588	847	917	5e-07	52
g10073	g9417	45.32	267	144	2	1103	1367	531	797	3e-57	214
g14542	g5695	45.31	128	65	4	89	214	1007	1131	3e-18	84
g14542	g9432	45.31	64	34	1	146	209	1106	1168	6e-06	45.8
g13901	g1264	45.3	830	387	13	51	835	90	897	0	709
g14468	g10582	45.28	53	28	1	2	53	449	501	5e-07	52
g9993	g9417	45.26	95	50	2	364	458	609	701	5e-12	67
g12872	g9466	45.26	95	47	3	406	499	529	619	1e-15	79.3
g9952	g4390	45.24	42	23	0	8	49	7	48	4e-06	47.8
g9933	g2731	45.24	42	22	1	414	454	13	54	5e-06	49.7
g9977	g2731	45.24	42	22	1	151	191	13	54	3e-06	49.7
g13568	g4390	45.24	42	23	0	8	49	7	48	5e-06	47.4
g13573	g4390	45.24	42	23	0	8	49	7	48	4e-06	47.8
g13579	g4390	45.24	42	23	0	8	49	7	48	4e-06	47.8
g13939	g2731	45.24	42	22	1	504	544	13	54	4e-06	50.1
g13955	g2731	45.24	42	22	1	118	158	13	54	3e-06	49.7
g13972	g2731	45.24	42	22	1	415	455	13	54	5e-06	49.7
g14032	g4321	45.24	42	21	1	7	48	4	43	8e-08	53.1
g14093	g2731	45.24	42	22	1	118	158	13	54	3e-06	49.7
g14094	g2731	45.24	42	22	1	242	282	13	54	4e-06	49.7
g14351	g4321	45.24	42	21	1	7	48	4	43	8e-08	53.1
g14367	g2731	45.24	42	22	1	118	158	13	54	3e-06	49.7
g349	g1988	45.24	42	23	0	8	49	6	47	5e-07	50.4
g13527	g9466	45.23	241	86	5	359	553	621	861	5e-43	166
g9939	g9466	45.22	345	160	6	1002	1334	542	869	2e-73	270
g9997	g7031	45.22	230	122	2	44	272	365	591	4e-63	212
g10033	g7031	45.22	230	122	2	44	272	365	591	4e-63	212
g14574	g5732	45.22	115	53	5	319	426	644	755	4e-12	68.2
g9834	g5732	45.21	73	36	2	1156	1227	649	718	6e-07	52.8
g13089	g5732	45.21	73	36	2	742	813	649	718	7e-07	51.6
g13089	g9466	45.2	323	158	9	504	814	523	838	3e-60	223
g13451	g9417	45.19	239	123	8	353	589	543	775	8e-46	172
g14658	g9417	45.19	270	141	6	354	623	534	796	6e-48	180
g9834	g9417	45.17	290	139	10	626	914	530	800	6e-54	202
g12872	g2609	45.16	62	33	1	364	425	489	549	2e-08	56.2
g13064	g6149	45.16	93	51	0	873	965	1047	1139	1e-12	70.9
g13617	g2609	45.16	62	33	1	358	419	489	549	3e-08	56.6
g13715	g2609	45.16	62	33	1	358	419	489	549	5e-08	56.2
g13715	g2609	45.16	62	32	2	669	730	490	549	7e-07	52.4
g13715	g2609	45.16	62	32	2	773	834	490	549	3e-06	50.4
g13715	g2609	45.16	62	32	2	634	695	490	549	3e-06	50.4
g13715	g2609	45.16	62	32	2	981	1042	490	549	3e-06	50.1
g14684	g11436	45.16	310	133	4	22	295	29	337	6e-90	274
g14790	g2609	45.16	62	33	1	358	419	489	549	2e-08	57
g9625	g9466	45.15	330	155	5	1156	1474	546	860	2e-71	264
g13271	g1386	45.14	381	197	5	18	386	73	453	2e-108	330
g13309	g1386	45.14	381	197	5	18	386	73	453	1e-108	331
g13064	g9466	45.12	164	80	5	935	1091	518	678	1e-25	113
g13229	g2733	45.12	246	130	2	100	341	1	245	4e-70	223
g13473	g9449	45.12	164	81	5	63	217	1186	1349	7e-26	106
g13715	g9466	45.12	328	160	10	665	981	551	869	2e-64	238
g14542	g5732	45.12	82	42	3	147	227	643	722	7e-08	51.6
g9591	g9466	45.11	133	65	2	10	136	668	798	6e-21	89.4
g14790	g9466	45.11	348	169	9	394	728	523	861	2e-69	250
g9741	g4381	45.1	286	156	1	58	342	35	320	1e-86	266
g9690	g10768	45.1	51	28	0	23	73	287	337	2e-08	53.9
g13788	g10768	45.1	51	28	0	23	73	287	337	2e-08	53.9
g14498	g10768	45.1	51	28	0	23	73	287	337	2e-08	53.9
g10067	g9417	45.09	275	143	7	503	774	527	796	1e-54	201
g13061	g9417	45.07	284	143	8	1139	1420	527	799	3e-45	177
g9939	g9417	45.05	273	143	7	457	728	530	796	2e-55	207
g13617	g9417	45.05	273	142	8	618	888	530	796	2e-55	204
g14324	g6130	45.05	91	50	0	610	700	240	330	3e-21	97.8
g14311	g8107	45.05	91	45	3	740	830	880	965	6e-13	72.8
g10073	g9417	45.02	271	145	4	2005	2273	531	799	9e-55	207
g10073	g9417	45.02	271	146	3	899	1168	529	797	1e-52	200
g9600	g1006	45	60	28	3	74	132	42	97	3e-06	50.1
g9952	g2825	45	40	22	0	10	49	19	58	4e-06	47.8
g9959	g9201	45	40	22	0	7	46	24	63	3e-06	46.6
g9961	g9201	45	40	22	0	7	46	24	63	3e-06	46.6
g9984	g9466	45	60	31	1	365	424	555	612	2e-06	49.3
g10050	g9201	45	40	22	0	7	46	24	63	3e-06	46.6
g12761	g3171	45	280	147	5	5	278	408	686	3e-64	222
g13473	g5799	45	60	31	1	158	217	850	907	9e-07	48.1
g13489	g2624	45	40	22	0	9	48	32	71	4e-06	48.5
g13568	g2825	45	40	22	0	10	49	19	58	3e-06	47.8
g13573	g2825	45	40	22	0	10	49	19	58	4e-06	47.8
g13579	g2825	45	40	22	0	10	49	19	58	4e-06	47.8
g13937	g9201	45	40	22	0	7	46	24	63	3e-06	46.6
g14166	g9201	45	40	22	0	7	46	24	63	3e-06	47
g14624	g1006	45	60	28	3	74	132	42	97	4e-06	49.7
g14701	g9417	45	260	135	8	353	610	543	796	2e-54	198
g14733	g1092	45	40	22	0	12	51	16	55	2e-06	50.1
g349	g11574	45	40	22	0	2	41	10	49	7e-08	53.1
g349	g4439	45	40	22	0	1	40	23	62	4e-06	47.8
g334	g4613	45	40	22	0	18	57	18	57	7e-08	53.5
g14369	g7531	44.96	129	69	2	12	138	27	155	5e-27	104
g104	g8891	44.95	327	164	4	57	367	13	339	2e-93	293
g430	g4555	44.95	109	60	0	310	418	1	109	3e-26	102
g13064	g9449	44.94	247	109	7	873	1092	1153	1399	9e-43	169
g14311	g8107	44.94	89	47	1	742	830	840	926	1e-12	72
g13186	g9339	44.93	138	62	1	176	313	413	536	9e-31	123
g9579	g9417	44.91	265	141	5	1392	1653	530	792	2e-52	199
g437	g11574	44.9	49	27	0	19	67	3	51	2e-07	52
g349	g2467	44.9	49	25	1	2	50	15	61	9e-09	56.2
g10067	g9417	44.84	252	131	8	606	855	530	775	1e-46	178
g9579	g2609	44.83	58	31	1	839	896	493	549	1e-05	49.3
g9644	g6114	44.83	58	31	1	296	353	732	788	7e-06	47
g13473	g2609	44.83	58	32	0	132	189	486	543	5e-09	54.7
g14413	g9417	44.83	116	56	4	937	1051	555	663	3e-17	85.9
g14574	g5732	44.83	116	54	5	352	460	643	755	7e-13	70.9
g14701	g2609	44.83	58	31	1	455	512	490	546	2e-07	53.1
g334	g4806	44.83	58	29	2	20	74	10	67	1e-09	58.5
g9579	g9417	44.81	270	146	3	992	1259	529	797	2e-54	205
g9939	g9417	44.81	270	143	6	936	1204	532	796	3e-58	216
g9579	g9466	44.8	221	112	3	590	802	651	869	1e-41	167
g13776	g1386	44.79	384	194	6	30	398	73	453	7e-107	326
g14429	g1386	44.79	384	194	6	29	397	73	453	7e-107	326
g14400	g1386	44.79	384	194	5	29	397	73	453	3e-107	327
g14658	g9417	44.77	277	139	8	386	658	530	796	1e-52	194
g9993	g9417	44.76	105	54	3	354	458	534	634	6e-14	73.2
g13373	g4334	44.76	630	327	9	15	627	289	914	0	557
g14151	g4334	44.76	630	327	9	15	627	289	914	0	557
g9579	g5732	44.74	114	55	4	1297	1403	643	755	1e-11	68.9
g9952	g6002	44.74	38	21	0	14	51	565	602	1e-05	47
g13573	g6002	44.74	38	21	0	14	51	565	602	1e-05	46.6
g13579	g6002	44.74	38	21	0	14	51	565	602	1e-05	46.6
g13674	g9417	44.74	266	145	2	1409	1674	529	792	4e-56	210
g14032	g6002	44.74	38	21	0	15	52	565	602	7e-06	47.4
g14351	g6002	44.74	38	21	0	15	52	565	602	7e-06	47.4
g14441	g7531	44.74	114	62	1	12	124	27	140	5e-24	95.5
g14472	g8260	44.74	38	21	0	435	472	19	56	3e-06	45.8
g9625	g9417	44.69	226	120	5	367	592	576	796	6e-43	169
g9939	g9417	44.69	226	120	5	367	592	576	796	2e-44	173
g14790	g9417	44.69	273	140	10	348	619	534	796	3e-47	179
g9690	g12143	44.68	47	26	0	22	68	215	261	2e-06	47.8
g9765	g5006	44.68	47	26	0	25	71	31	77	2e-06	50.1
g12803	g5190	44.68	47	26	0	191	237	35	81	6e-09	54.3
g13788	g12143	44.68	47	26	0	22	68	215	261	2e-06	47.8
g14298	g4147	44.68	47	26	0	15	61	179	225	2e-08	55.1
g14498	g12143	44.68	47	26	0	22	68	215	261	2e-06	47.8
g334	g3261	44.68	47	26	0	24	70	19	65	4e-07	51.2
g10016	g4136	44.67	197	108	1	1	197	1	196	1e-41	153
g9741	g11495	44.65	327	175	3	21	343	6	330	2e-89	274
g13637	g11495	44.65	327	175	3	21	343	6	330	2e-89	274
g13556	g3171	44.64	280	148	5	5	278	408	686	1e-63	220
g9644	g9449	44.62	65	29	2	286	344	1146	1209	2e-06	48.9
g9625	g2609	44.62	65	35	1	366	430	489	552	6e-08	56.6
g9834	g9466	44.62	325	160	9	902	1214	542	858	4e-63	235
g9939	g2609	44.62	65	35	1	366	430	489	552	5e-08	56.6
g10073	g9432	44.62	65	35	1	2007	2071	1105	1168	2e-07	55.5
g13988	g2870	44.62	130	54	1	183	312	1	112	1e-29	111
g482	g2417	44.62	372	188	4	6	360	3	373	1e-108	325
g335	g9378	44.62	65	35	1	737	800	3001	3065	3e-07	53.5
g9811	g5799	44.59	74	37	3	385	457	847	917	7e-07	52
g13061	g2609	44.59	74	35	2	1882	1950	471	543	1e-06	53.1
g9625	g9466	44.57	350	165	5	726	1063	537	869	3e-73	270
g13637	g11458	44.56	294	159	3	55	345	55	347	5e-72	229
g9939	g9466	44.55	312	144	6	1105	1402	543	839	2e-60	228
g12962	g1386	44.53	384	195	5	29	397	73	453	2e-106	325
g12967	g1386	44.53	384	195	5	29	397	73	453	2e-106	325
g13061	g9417	44.53	265	142	5	2185	2445	529	792	7e-53	201
g14132	g6149	44.5	209	103	7	1068	1264	845	1052	9e-31	132
g9579	g2609	44.44	54	30	0	1572	1625	490	543	5e-06	50.4
g9631	g3082	44.44	135	73	2	68	202	850	982	3e-21	92
g9644	g3082	44.44	72	39	1	284	355	874	944	1e-07	52.8
g9625	g2609	44.44	54	29	1	539	592	490	542	9e-06	49.7
g9939	g2609	44.44	54	29	1	811	864	490	542	2e-06	51.2
g10073	g2609	44.44	54	30	0	1347	1400	490	543	2e-06	52
g10073	g2609	44.44	54	30	0	1082	1135	490	543	8e-06	50.4
g12923	g7737	44.44	63	35	0	40	102	33	95	6e-14	62.8
g13010	g2441	44.44	99	52	2	51	149	48	143	1e-15	80.1
g13064	g2609	44.44	54	30	0	974	1027	490	543	3e-06	50.4
g13061	g5732	44.44	117	57	4	1919	2029	641	755	4e-13	74.3
g13140	g2441	44.44	99	52	2	51	149	48	143	1e-15	80.1
g13473	g6149	44.44	108	55	2	56	160	1034	1139	1e-15	75.1
g13489	g10903	44.44	36	20	0	6	41	157	192	9e-07	50.8
g13585	g7990	44.44	45	24	1	81	124	31	75	2e-06	50.8
g13858	g7990	44.44	45	24	1	46	89	31	75	1e-06	50.8
g13947	g2731	44.44	45	24	1	118	161	13	57	7e-07	47.4
g14224	g5695	44.44	135	65	4	7	138	841	968	8e-19	83.6
g14309	g2870	44.44	144	62	1	1	144	1	126	4e-36	125
g14468	g928	44.44	45	25	0	5	49	32	76	9e-07	51.2
g14542	g2609	44.44	54	30	0	122	175	490	543	8e-06	45.4
g14701	g9417	44.44	252	132	8	374	623	530	775	3e-50	186
g344	g3007	44.44	63	30	2	3	64	10	68	2e-10	61.2
g344	g6191	44.44	54	28	1	4	55	67	120	1e-09	58.5
g344	g4147	44.44	45	25	0	8	52	180	224	2e-08	55.1
g440	g5049	44.42	484	256	6	2	474	23	504	2e-149	441
g9625	g9466	44.41	331	141	8	1366	1681	537	839	1e-60	229
g13674	g9417	44.4	268	144	5	1510	1776	529	792	8e-54	203
g9732	g6748	44.35	248	127	5	19	263	48	287	2e-62	204
g13061	g5732	44.35	115	56	4	1072	1180	638	750	2e-11	68.6
g13715	g5732	44.35	115	52	7	699	806	646	755	2e-09	60.8
g13715	g5732	44.35	115	52	7	907	1014	646	755	2e-09	60.8
g13715	g5732	44.35	115	52	7	803	910	646	755	2e-09	60.5
g14790	g5732	44.35	115	52	7	526	633	646	755	3e-09	59.3
g13637	g2606	44.34	327	180	1	19	345	6	330	1e-97	295
g14038	g5565	44.34	106	55	1	7	112	815	916	4e-18	80.5
g13715	g5732	44.33	97	43	4	979	1068	649	741	4e-09	59.7
g9625	g9417	44.32	273	145	7	1233	1504	530	796	5e-56	210
g9811	g9417	44.32	273	144	8	556	826	530	796	6e-52	193
g14004	g3033	44.32	370	165	7	347	707	34	371	4e-84	290
g71	g8107	44.3	149	76	4	921	1069	840	981	2e-24	110
g13061	g9417	44.28	271	150	1	1851	2121	531	800	1e-58	219
g9940	g9417	44.26	122	65	2	1470	1589	527	647	5e-15	79.7
g12872	g2609	44.26	61	33	1	433	493	490	549	1e-08	56.6
g13545	g5050	44.26	61	33	1	91	150	35	95	1e-06	50.4
g13678	g9466	44.26	610	273	12	11	557	33	638	4e-125	436
g13984	g2274	44.26	366	187	4	28	390	45	396	3e-102	311
g14100	g2274	44.26	366	187	4	28	390	45	396	3e-102	311
g9542	g218	44.25	461	214	10	5	424	2	460	6e-118	355
g13126	g9417	44.23	104	54	4	282	384	543	643	1e-14	74.7
g13132	g9417	44.23	104	54	4	353	455	543	643	3e-14	74.3
g13947	g1276	44.23	52	19	2	113	154	105	156	1e-06	47
g484	g6149	44.22	303	156	7	946	1236	838	1139	5e-56	212
g9579	g9466	44.21	328	167	6	759	1074	546	869	4e-66	247
g13655	g8642	44.21	95	53	0	183	277	170	264	3e-19	85.1
g14071	g8642	44.21	95	53	0	183	277	170	264	3e-19	85.1
g14183	g8642	44.21	95	53	0	183	277	170	264	3e-19	85.1
g9690	g12143	44.19	43	24	0	83	125	216	258	8e-06	45.8
g9765	g5061	44.19	43	24	0	23	65	8	50	2e-06	50.1
g12881	g5920	44.19	258	128	8	9	258	2	251	5e-51	177
g13142	g2949	44.19	86	41	5	1	83	1	82	3e-13	60.1
g13641	g7946	44.19	267	138	4	2	264	107	366	4e-72	228
g13645	g7946	44.19	267	138	4	2	264	107	366	4e-72	228
g13788	g12143	44.19	43	24	0	83	125	216	258	8e-06	45.8
g14498	g12143	44.19	43	24	0	83	125	216	258	8e-06	45.8
g13617	g9417	44.16	274	143	9	345	616	531	796	3e-49	186
g9994	g2870	44.14	145	63	1	101	245	1	127	3e-35	126
g9829	g4896	44.13	315	171	3	43	354	43	355	1e-93	290
g9939	g9417	44.12	272	146	6	662	932	530	796	2e-54	204
g13010	g3082	44.12	68	38	0	558	625	909	976	4e-08	55.5
g13126	g9417	44.12	102	53	4	282	382	677	775	2e-14	73.9
g14542	g9417	44.12	102	55	2	77	177	699	799	5e-17	79.7
g10029	g4720	44.11	365	116	7	21	303	20	378	4e-86	267
g13637	g7663	44.1	322	175	4	29	345	56	377	1e-82	258
g13674	g9417	44.08	211	114	4	1610	1820	529	735	7e-39	156
g9690	g11033	44.07	59	31	1	43	101	553	609	5e-09	56.6
g9834	g9432	44.07	59	32	1	980	1038	1110	1167	7e-06	49.7
g13126	g2609	44.07	59	32	1	281	339	489	546	3e-08	54.3
g13132	g2609	44.07	59	32	1	352	410	489	546	5e-08	54.3
g13473	g9449	44.07	177	71	6	69	217	1068	1244	5e-26	106
g13788	g11033	44.07	59	31	1	43	101	553	609	5e-09	56.6
g14498	g11033	44.07	59	31	1	43	101	553	609	5e-09	56.6
g426	g4306	44.07	506	272	6	7	506	3	503	2e-140	417
g484	g6149	44.07	295	154	6	920	1203	845	1139	2e-55	210
g344	g4439	44.07	59	29	1	12	66	25	83	5e-09	57
g13611	g4293	44.05	336	184	3	16	349	3	336	5e-86	280
g9741	g2606	44.04	327	181	1	19	345	6	330	2e-96	292
g9741	g11458	44.03	293	162	2	55	345	55	347	2e-71	228
g12708	g12581	44.03	134	74	1	761	894	1047	1179	5e-21	99
g12729	g10562	44.03	134	75	0	878	1011	998	1131	7e-22	101
g13457	g2870	44.03	134	57	1	1517	1650	1	116	1e-28	114
g13678	g8280	44.03	159	83	2	16	168	683	841	3e-30	130
g13674	g9417	44.03	268	146	4	1543	1810	529	792	1e-52	199
g13674	g9417	44.03	243	133	3	1577	1819	529	768	4e-49	188
g13473	g2478	44	100	56	0	118	217	236	335	1e-10	59.7
g14224	g9466	44	125	61	5	11	130	558	678	4e-13	66.6
g14298	g4843	44	50	28	0	1	50	1	50	2e-07	51.6
g14723	g9426	44	100	55	1	1049	1148	912	1010	7e-15	79
g349	g1240	44	50	24	1	6	55	57	102	1e-08	55.8
g13637	g4959	43.99	291	157	4	56	341	65	354	3e-78	246
g13064	g2712	43.98	191	105	2	905	1095	692	880	1e-36	148
g13089	g9466	43.98	191	95	3	367	551	695	879	2e-35	144
g10067	g5732	43.97	116	55	5	611	719	643	755	6e-12	68.6
g13061	g5732	43.97	116	56	5	1106	1215	638	750	1e-10	65.9
g13617	g5732	43.97	116	55	5	725	833	643	755	3e-12	69.3
g13617	g9417	43.96	273	145	8	550	820	530	796	1e-51	193
g13715	g9466	43.94	330	161	10	561	877	551	869	3e-63	234
g343	g2824	43.94	264	145	2	4	267	3	263	4e-69	219
g13223	g8107	43.93	107	58	1	936	1042	791	895	7e-15	78.6
g14301	g10293	43.93	107	55	2	654	759	782	884	2e-14	76.6
g337	g10293	43.93	107	55	2	668	773	782	884	1e-15	80.1
g13931	g4570	43.9	508	264	7	1	492	1	503	3e-134	401
g14247	g4334	43.9	656	347	9	1	639	263	914	0	565
g10073	g2712	43.88	139	77	1	2239	2377	682	819	3e-24	110
g14542	g4017	43.88	139	75	3	92	230	797	932	2e-22	96.7
g443	g2388	43.88	294	156	4	229	513	43	336	3e-71	233
g13473	g9466	43.86	171	86	5	56	217	683	852	3e-24	101
g13473	g9466	43.86	114	62	2	105	217	524	636	8e-17	79
g14723	g8107	43.86	171	89	4	965	1135	802	965	2e-30	129
g317	g10204	43.86	57	28	1	29	85	1	53	1e-07	50.1
g9834	g9417	43.84	276	144	11	903	1177	531	796	3e-49	187
g332	g2607	43.84	333	169	7	1	327	216	536	5e-91	284
g9625	g9466	43.82	340	162	7	1229	1555	537	860	3e-67	251
g13527	g9417	43.82	267	142	7	352	618	538	796	2e-49	183
g14119	g1288	43.82	178	91	5	1303	1472	142	318	2e-33	136
g14574	g9417	43.82	267	140	9	251	515	538	796	3e-50	186
g10073	g2712	43.81	194	104	5	1546	1739	692	880	2e-33	139
g13061	g9466	43.79	354	173	12	1898	2233	524	869	1e-59	227
g14475	g10288	43.79	354	192	5	3	351	4	355	2e-89	275
g9579	g9417	43.77	265	146	3	925	1188	530	792	4e-53	201
g9562	g3950	43.75	64	31	2	13	74	41	101	7e-07	51.6
g9579	g9466	43.75	80	44	1	1579	1658	529	607	1e-07	55.5
g9939	g3082	43.75	96	52	2	1303	1398	853	946	3e-10	63.9
g12758	g4316	43.75	160	77	6	83	236	108	260	4e-23	102
g13064	g9466	43.75	240	110	10	873	1093	555	788	9e-33	137
g13239	g2870	43.75	144	63	1	1	144	1	126	2e-34	120
g13473	g9432	43.75	64	35	1	93	156	1106	1168	4e-07	48.9
g13473	g9432	43.75	64	34	2	60	123	1107	1168	9e-06	45.1
g13674	g9417	43.75	272	151	2	1075	1345	529	799	1e-57	215
g14270	g4316	43.75	160	77	6	68	221	108	260	1e-22	100
g14298	g4984	43.75	48	27	0	21	68	11	58	2e-07	52
g14468	g11033	43.75	48	27	0	6	53	561	608	6e-07	52
g9625	g9466	43.73	343	153	6	1306	1636	546	860	1e-70	262
g14790	g9466	43.73	343	169	10	376	704	537	869	4e-64	234
g13637	g4117	43.71	318	174	4	33	345	48	365	5e-86	266
g9579	g9466	43.7	357	179	11	1322	1659	537	890	5e-57	217
g9631	g9417	43.7	135	73	3	67	201	609	740	8e-24	99.4
g343	g8011	43.7	254	127	2	14	267	10	247	4e-53	177
g9741	g2655	43.69	325	179	3	21	343	8	330	2e-91	279
g13637	g2655	43.69	325	179	3	21	343	8	330	2e-91	280
g9940	g9417	43.68	277	150	6	1029	1304	530	801	5e-46	178
g10073	g9432	43.66	71	40	0	2041	2111	1105	1175	6e-08	57.4
g9741	g4841	43.64	346	186	4	7	345	9	352	5e-91	279
g9741	g4959	43.64	291	158	4	56	341	65	354	4e-77	243
g9834	g5732	43.64	110	52	5	632	734	644	750	5e-10	62.8
g12699	g4570	43.64	511	267	7	1	495	1	506	6e-135	403
g13489	g931	43.64	55	31	0	1	55	1	55	2e-09	58.9
g13637	g4841	43.64	346	186	4	7	345	9	352	5e-91	279
g14375	g12581	43.64	110	61	1	723	832	1047	1155	2e-16	83.2
g334	g4147	43.64	55	31	0	7	61	171	225	1e-10	62.4
g334	g2583	43.64	55	28	1	20	71	10	64	2e-09	58.2
g12729	g5695	43.62	188	89	7	831	1015	910	1083	5e-25	111
g337	g4697	43.62	94	50	3	668	759	749	841	3e-12	69.3
g9940	g5732	43.59	117	60	2	895	1006	640	755	2e-14	77.8
g13064	g5672	43.59	78	38	2	1021	1093	479	555	2e-06	50.8
g13617	g9417	43.59	273	146	8	414	684	530	796	5e-50	188
g14132	g6149	43.59	156	80	4	1127	1275	838	992	3e-22	103
g349	g931	43.59	39	22	0	7	45	5	43	2e-06	48.5
g9811	g2609	43.55	62	34	1	364	425	489	549	4e-07	52.8
g9834	g2609	43.55	62	34	1	366	427	489	549	1e-07	55.1
g9834	g2609	43.55	62	33	2	742	803	490	549	1e-06	51.6
g9834	g2609	43.55	62	33	2	846	907	490	549	1e-06	51.6
g9834	g2609	43.55	62	33	2	950	1011	490	549	1e-06	51.6
g9834	g2609	43.55	62	33	2	1054	1115	490	549	1e-06	51.6
g9834	g2609	43.55	62	33	2	707	768	490	549	7e-06	49.3
g10081	g7737	43.55	62	34	1	42	103	33	93	8e-13	59.7
g12849	g4537	43.55	62	29	2	13	73	31	87	4e-06	49.3
g13089	g2609	43.55	62	34	1	366	427	489	549	9e-08	54.7
g13089	g2609	43.55	62	33	2	640	701	490	549	1e-06	51.6
g13089	g2609	43.55	62	33	2	605	666	490	549	2e-06	50.4
g13451	g2609	43.55	62	34	1	352	413	489	549	4e-08	55.5
g13715	g2609	43.55	62	33	2	530	591	490	549	7e-06	49.3
g13715	g2609	43.55	62	33	2	599	660	490	549	7e-06	49.3
g13715	g2609	43.55	62	33	2	738	799	490	549	7e-06	49.3
g13715	g2609	43.55	62	33	2	877	938	490	549	7e-06	49.3
g13715	g2609	43.55	62	33	2	946	1007	490	549	7e-06	49.3
g14187	g9425	43.55	62	34	1	13	74	232	292	2e-08	53.1
g14790	g2609	43.55	62	33	2	496	557	490	549	5e-06	48.9
g14790	g2609	43.55	62	33	2	600	661	490	549	5e-06	48.9
g14790	g2609	43.55	62	33	2	669	730	490	549	6e-06	48.9
g12872	g9417	43.54	147	77	5	354	499	534	675	9e-21	95.1
g13061	g9466	43.53	340	171	11	1602	1922	525	862	2e-55	213
g12869	g5732	43.52	108	56	3	599	705	619	722	1e-10	63.5
g9827	g12103	43.51	239	126	7	95	328	7417	7651	4e-42	158
g13674	g9417	43.51	262	147	1	1345	1606	532	792	1e-53	202
g9741	g7663	43.48	322	177	4	29	345	56	377	2e-81	255
g9933	g6287	43.48	69	38	1	409	476	22	90	4e-11	66.2
g9977	g6287	43.48	69	38	1	146	213	22	90	2e-11	67
g13617	g5732	43.48	115	57	3	657	765	643	755	2e-12	70.1
g13674	g9417	43.48	276	148	7	1443	1715	529	799	5e-50	191
g13939	g6287	43.48	69	38	1	499	566	22	90	4e-11	66.2
g13955	g6287	43.48	69	38	1	113	180	22	90	2e-11	66.6
g13972	g6287	43.48	69	38	1	410	477	22	90	3e-11	66.6
g14093	g6287	43.48	69	38	1	113	180	22	90	2e-11	66.6
g14094	g6287	43.48	69	38	1	237	304	22	90	3e-11	66.6
g14324	g6136	43.48	92	50	1	611	700	406	497	2e-18	89.4
g14367	g6287	43.48	69	38	1	113	180	22	90	2e-11	66.6
g14790	g5732	43.48	115	53	7	630	737	646	755	7e-09	58.2
g334	g4390	43.48	46	26	0	14	59	3	48	1e-07	52.4
g334	g10785	43.48	46	26	0	17	62	42	87	9e-07	50.1
g13061	g2712	43.46	191	103	4	1397	1586	693	879	6e-30	129
g13061	g9417	43.45	267	149	2	1320	1586	533	797	1e-48	187
g415	g3019	43.45	336	177	6	5	330	6	338	9e-72	228
g10048	g8533	43.44	633	320	16	32	648	25	635	3e-156	483
g13089	g9466	43.44	343	175	9	470	800	523	858	4e-62	228
g13962	g8533	43.44	633	320	16	32	648	25	635	2e-156	483
g9590	g2441	43.43	99	53	2	51	149	48	143	2e-16	78.2
g12814	g2441	43.43	99	53	2	51	149	48	143	2e-16	78.2
g14311	g10272	43.42	76	39	2	743	818	453	524	2e-08	57.8
g9989	g8107	43.41	182	96	4	880	1061	791	965	2e-32	136
g14580	g8107	43.41	182	96	4	912	1093	791	965	3e-34	142
g14723	g8107	43.41	182	96	4	912	1093	791	965	5e-32	134
g9741	g4117	43.4	318	175	4	33	345	48	365	2e-85	265
g13674	g9417	43.4	235	126	6	572	804	567	796	3e-38	154
g14298	g10401	43.4	53	30	0	13	65	4	56	3e-10	60.5
g14468	g3354	43.4	53	28	1	2	52	36	88	1e-06	50.8
g87	g8424	43.4	53	26	1	461	513	120	168	4e-07	50.1
g13593	g8533	43.38	627	317	16	116	726	31	635	1e-151	473
g14790	g9417	43.37	249	132	9	518	766	531	770	1e-40	159
g9939	g9417	43.36	256	126	7	1139	1393	531	768	1e-47	183
g9993	g9466	43.36	113	49	2	360	457	681	793	4e-15	77.4
g14413	g9417	43.36	113	60	4	940	1051	688	797	8e-13	71.6
g9579	g9466	43.34	353	173	12	1141	1472	523	869	3e-59	224
g484	g6149	43.34	293	155	6	986	1267	845	1137	5e-50	192
g9765	g811	43.33	60	32	1	27	86	171	228	1e-07	54.3
g9940	g5732	43.33	120	60	3	1097	1210	638	755	9e-15	78.6
g9939	g9417	43.33	270	147	6	698	966	532	796	9e-55	205
g13010	g9417	43.33	90	42	5	543	626	550	636	8e-08	54.3
g13617	g6621	43.33	90	33	1	248	337	3796	3867	1e-09	61.2
g71	g8107	43.33	90	46	3	920	1009	881	965	1e-12	72
g334	g2448	43.33	60	34	0	3	62	4	63	4e-13	70.1
g9625	g9417	43.31	284	142	7	868	1150	531	796	3e-55	207
g9986	g12521	43.31	478	256	7	70	543	92	558	3e-133	402
g12702	g3051	43.31	127	70	1	2	126	269	395	1e-28	107
g9829	g2417	43.3	358	188	4	6	353	20	372	2e-99	305
g9829	g11495	43.3	321	178	4	37	355	13	331	4e-74	238
g10073	g9466	43.3	194	96	5	2187	2370	525	714	6e-27	120
g13061	g5732	43.3	97	51	3	1419	1515	609	701	2e-08	58.9
g14395	g1229	43.3	97	52	2	382	478	18	111	2e-19	84.7
g14527	g11489	43.29	425	222	9	3	422	2	412	5e-106	342
g10073	g9466	43.28	335	169	10	1184	1500	525	856	1e-52	204
g14542	g3042	43.28	67	38	0	106	172	1034	1100	8e-07	48.5
g9591	g3082	43.27	104	58	1	30	133	874	976	8e-16	73.9
g14036	g7405	43.27	104	59	0	408	511	14	117	5e-21	95.9
g9811	g9417	43.25	289	146	8	385	670	527	800	1e-53	198
g347	g997	43.25	252	140	1	10	258	12	263	1e-63	205
g9579	g9417	43.24	259	141	6	598	855	543	796	8e-45	174
g9625	g6621	43.24	74	35	2	271	344	3800	3866	6e-06	50.4
g9939	g6621	43.24	74	35	2	271	344	3800	3866	7e-06	49.7
g13140	g9466	43.24	111	57	2	557	663	761	869	2e-16	82.8
g14350	g12570	43.24	37	21	0	23	59	231	267	3e-06	43.1
g88	g10256	43.24	111	61	1	159	267	32	142	7e-23	97.8
g334	g5206	43.24	37	21	0	23	59	12	48	5e-06	47.8
g14542	g11325	43.23	155	78	5	92	238	1074	1226	3e-18	83.6
g9625	g9417	43.22	273	149	6	422	694	530	796	1e-51	196
g9816	g8442	43.22	118	59	3	337	448	29	144	1e-25	105
g9834	g5732	43.22	118	55	6	699	809	643	755	1e-09	61.6
g12815	g5732	43.21	81	41	1	139	214	675	755	1e-08	54.7
g13064	g9466	43.21	81	44	2	1014	1094	529	607	2e-09	61.2
g12798	g4296	43.2	206	111	3	31	231	277	481	7e-49	168
g13061	g9466	43.2	338	169	11	2099	2417	523	856	1e-52	204
g13473	g6149	43.2	169	87	5	55	217	965	1130	2e-24	102
g9625	g9466	43.18	352	159	7	1332	1670	537	860	2e-67	251
g14701	g9417	43.18	220	118	7	408	625	530	744	5e-38	149
g429	g5399	43.18	403	223	4	6	407	17	414	1e-100	308
g9741	g8301	43.17	322	177	3	26	343	47	366	5e-89	274
g9939	g9417	43.17	271	150	4	730	1000	530	796	3e-55	207
g12848	g8163	43.17	278	139	6	1	269	6	273	1e-65	208
g13637	g8301	43.17	322	177	3	26	343	47	366	2e-89	275
g14684	g4841	43.16	329	146	5	4	294	23	348	2e-81	253
g13473	g9417	43.14	102	57	1	56	157	698	798	3e-19	85.9
g344	g10401	43.14	51	28	1	1	51	1	50	3e-08	54.7
g14684	g8301	43.13	313	138	5	21	295	55	365	2e-82	256
g9940	g9417	43.12	276	153	4	1233	1508	530	801	1e-46	181
g13048	g971	43.12	109	55	2	1	105	1	106	4e-25	95.5
g12729	g5695	43.11	167	82	7	831	995	974	1129	1e-19	94
g9722	g2329	43.1	58	32	1	28	85	11	67	2e-06	50.1
g9811	g5732	43.1	116	56	5	493	601	643	755	2e-12	70.1
g9811	g5732	43.1	116	56	5	663	771	643	755	1e-11	67
g9811	g2609	43.1	58	32	1	776	833	493	549	1e-06	51.2
g9834	g5732	43.1	116	54	5	598	705	644	755	1e-10	64.3
g10067	g5732	43.1	116	56	5	645	753	643	755	1e-11	67.4
g13089	g5732	43.1	116	56	5	461	569	643	755	8e-11	64.7
g14574	g5732	43.1	116	56	5	386	494	643	755	8e-12	67
g14701	g5732	43.1	116	56	5	413	521	643	755	8e-13	70.5
g14684	g4046	43.1	290	129	3	42	295	51	340	3e-77	241
g344	g10903	43.1	58	32	1	1	58	142	198	2e-10	61.2
g14474	g6079	43.09	304	166	4	4	307	3	299	1e-76	239
g13473	g6149	43.07	137	76	2	59	193	1003	1139	1e-19	87.8
g14194	g6074	43.07	722	362	16	354	1030	347	1064	2e-172	550
g9579	g9432	43.06	72	40	1	1495	1566	1105	1175	2e-07	55.1
g10073	g9432	43.06	72	40	1	1907	1978	1105	1175	3e-07	55.1
g9631	g9466	43.04	79	43	1	124	202	543	619	2e-11	62
g13674	g9466	43.03	330	166	7	776	1089	546	869	2e-57	219
g13674	g9466	43.03	337	169	12	1125	1443	525	856	2e-47	186
g13061	g9466	43.02	351	175	12	1567	1896	523	869	5e-55	212
g13132	g6114	43.02	86	47	2	356	441	732	815	5e-12	67.4
g13223	g597	43.02	86	41	1	946	1023	196	281	1e-10	64.3
g14187	g3082	43.02	86	47	1	12	95	219	304	2e-11	62
g14542	g9466	43.02	172	87	5	76	238	683	852	3e-20	89.7
g347	g2826	43.02	258	140	5	8	260	16	271	4e-62	200
g13061	g9417	43.01	279	149	8	795	1069	527	799	5e-40	160
g13061	g9466	42.99	328	157	14	1326	1632	551	869	5e-44	176
g13061	g5732	42.99	107	54	2	1564	1663	649	755	4e-10	64.3
g13851	g8533	42.99	663	324	16	92	731	31	662	3e-156	486
g9579	g5732	42.98	114	58	3	1330	1437	643	755	2e-11	68.2
g9940	g5732	42.98	121	59	4	1199	1312	638	755	1e-12	71.6
g12729	g10562	42.97	128	73	0	831	958	1021	1148	3e-20	96.3
g14224	g10562	42.97	128	73	0	7	134	1021	1148	1e-22	94.7
g13061	g5732	42.96	142	69	6	639	773	619	755	2e-14	78.2
g13473	g2712	42.95	149	84	1	69	217	694	841	2e-26	107
g10073	g9466	42.94	326	156	16	1446	1751	554	869	4e-46	182
g13061	g2712	42.93	191	106	3	1329	1519	693	880	9e-33	138
g10073	g9466	42.9	345	174	11	1992	2318	530	869	1e-53	207
g9600	g10949	42.86	42	24	0	89	130	6	47	2e-06	50.8
g9579	g9432	42.86	70	40	0	1295	1364	1105	1174	1e-07	55.5
g9799	g8243	42.86	252	131	7	90	333	3275	3521	1e-54	195
g9940	g9417	42.86	273	150	6	1301	1572	530	797	6e-40	159
g9940	g2441	42.86	140	70	6	10	142	7	143	1e-18	91.7
g9926	g6470	42.86	49	28	0	235	283	121	169	8e-07	48.9
g9978	g6470	42.86	49	28	0	235	283	121	169	8e-07	48.9
g9989	g216	42.86	182	102	2	871	1051	679	859	3e-33	139
g9993	g4017	42.86	84	46	2	365	448	958	1039	4e-07	51.6
g9993	g2609	42.86	56	31	1	401	456	492	546	3e-06	48.5
g10029	g2274	42.86	266	126	4	60	304	96	356	1e-61	203
g10073	g2712	42.86	196	111	1	1273	1468	686	880	6e-37	151
g10073	g2712	42.86	203	112	4	1435	1637	682	880	1e-33	140
g10073	g1934	42.86	70	34	2	1544	1613	54	117	4e-06	48.1
g10073	g1934	42.86	70	34	2	1646	1715	54	117	4e-06	48.1
g10067	g9417	42.86	273	148	8	538	808	530	796	7e-50	187
g12729	g10562	42.86	147	84	0	843	989	998	1144	5e-24	108
g12881	g4523	42.86	210	113	4	56	262	45	250	3e-48	169
g12905	g8243	42.86	252	131	7	90	333	3275	3521	1e-54	195
g12908	g8243	42.86	252	131	7	90	333	3275	3521	1e-54	195
g13064	g4017	42.86	217	121	3	873	1089	826	1039	5e-34	141
g13126	g9466	42.86	98	51	3	289	385	529	622	6e-14	72.8
g13126	g9417	42.86	112	60	3	275	384	601	710	3e-15	76.3
g13132	g9466	42.86	98	51	3	360	456	529	622	8e-14	73.2
g13132	g9417	42.86	112	60	3	346	455	601	710	9e-15	75.9
g13140	g9466	42.86	133	64	3	536	658	668	798	2e-15	79.3
g13185	g8107	42.86	84	44	2	169	251	802	882	7e-12	65.5
g13223	g8107	42.86	91	47	3	943	1033	880	965	1e-12	71.2
g13320	g8243	42.86	252	131	7	90	333	3275	3521	1e-54	195
g13323	g8243	42.86	252	131	7	90	333	3275	3521	1e-54	195
g13545	g10949	42.86	42	24	0	84	125	6	47	7e-07	51.2
g13548	g10949	42.86	42	24	0	84	125	6	47	1e-06	51.2
g13548	g5050	42.86	63	35	1	91	152	35	97	1e-06	50.8
g13655	g8962	42.86	70	39	1	176	245	417	485	3e-09	56.6
g13659	g3057	42.86	364	179	9	1	342	1	357	4e-82	262
g13674	g2441	42.86	140	70	6	10	142	7	143	1e-18	92
g13674	g1587	42.86	77	42	2	775	851	161	235	4e-07	53.9
g13947	g5919	42.86	35	20	0	118	152	8	42	5e-06	45.1
g14032	g2448	42.86	42	24	0	9	50	19	60	2e-07	52
g14071	g8962	42.86	70	39	1	176	245	417	485	3e-09	56.6
g14095	g6470	42.86	49	28	0	235	283	121	169	8e-07	48.9
g14183	g8962	42.86	70	39	1	176	245	417	485	3e-09	56.6
g14225	g8243	42.86	252	131	7	90	333	3275	3521	1e-54	195
g14298	g3261	42.86	56	29	1	25	77	20	75	1e-06	49.3
g14298	g4152	42.86	42	24	0	20	61	15	56	5e-06	47.8
g14324	g218	42.86	91	51	1	609	698	26	116	3e-13	72
g14311	g8107	42.86	98	54	1	733	830	791	886	5e-11	66.6
g14351	g2448	42.86	42	24	0	9	50	19	60	2e-07	52
g14536	g10272	42.86	112	58	5	780	890	404	510	2e-16	83.2
g14624	g10949	42.86	42	24	0	89	130	6	47	2e-06	50.4
g14658	g8124	42.86	91	49	3	602	692	557	644	2e-07	53.1
g344	g4493	42.86	42	24	0	21	62	48	89	4e-06	47.8
g349	g1321	42.86	77	36	3	1	77	567	635	1e-08	55.8
g349	g7990	42.86	42	24	0	1	42	33	74	6e-06	47.4
g334	g4207	42.86	49	27	1	9	57	8	55	4e-06	48.1
g13010	g5775	42.82	418	211	8	51	464	42	435	6e-90	296
g13140	g5775	42.82	418	211	8	51	464	42	435	2e-89	296
g9886	g8533	42.81	306	161	6	84	383	31	328	2e-68	233
g482	g5397	42.81	320	174	4	46	361	33	347	1e-85	265
g13064	g9466	42.8	243	114	10	870	1092	618	855	8e-32	134
g9840	g8295	42.78	194	48	3	31	191	5	168	6e-35	126
g484	g6149	42.77	173	90	5	1105	1270	831	1001	5e-25	112
g13061	g9417	42.76	297	133	4	2086	2380	531	792	5e-58	217
g12729	g5695	42.75	138	67	5	864	998	809	937	9e-17	84.7
g12815	g6114	42.75	131	67	4	151	279	732	856	6e-17	80.1
g13061	g9417	42.75	269	151	3	1651	1916	529	797	2e-53	203
g9625	g5732	42.74	117	55	5	1307	1415	643	755	5e-12	69.7
g9672	g12581	42.74	117	66	1	47	163	1073	1188	2e-21	93.2
g9834	g5732	42.74	117	55	7	666	775	644	755	2e-09	60.5
[truncated: 24,167 more rows]
