# Supplementary material for: Living apart together: crosstalk between the core and supernumerary genomes in a fungal plant pathogen
Source: BMC Genomics. 2016 Aug 23;17(1):670. doi: 10.1186/s12864-016-2941-6 (PMC4994206; doi:10.1186/s12864-016-2941-6)
Supplement: Additional file 17: — List of all primers used in this study, their sequence, reference and target. (XLSX 9 kb) [file 12864_2016_2941_MOESM17_ESM.xlsx]

## Sheet: Primers
Additional file 17 - List of primers used in this study, their sequence, reference and target.
ID		SEQUENCE (5' → 3')						REFERENCE			TARGET
POA-1-F		GCCTCACACTTTTTTCCTTCTTC						Kerenyi et al. (2004)			MAT1-1
POA-1-R		CAGTAAACCGGAATCATCAACG						Kerenyi et al. (2004)			MAT1-1
POA-2-F		ACGTACCATCTGACACTTGCTCG						Kerenyi et al. (2004)			MAT1-2
POA-2-R		AGTCGAGGAGGTCGTCAATCAAT						Kerenyi et al. (2004)			MAT1-2
Fp82F		CAAGCAAACAGGCTCTTCACC						Parry and Nicholson (1996)			EF-1α
Fp82R		TGTTCCACCTCAGTGACAGGTT						Parry and Nicholson (1996)			EF-1α
INS1-FLANK-fwd		CAGCGACTTGGTTCCGTATG						this study			First insertion into core chromosome 3
INS1-BLOCK-rev		GAAGCTTGTGACCACCCAAG						this study			First insertion into core chromosome 3
INS1-BLOCK-fwd		AGGTTCCGTCTTACTGGGTG						this study			First insertion into core chromosome 3
INS1-FLANK-rev		TCAACCAAGGCGTCGAAAAG						this study			First insertion into core chromosome 3
INS2-FLANK-fwd		GCATTGTGACGGATGGTACC						this study			Second insertion into core chromosome 3
INS2-BLOCK-rev		GGTCTCACGATTTTCAGGCG						this study			Second insertion into core chromosome 3
INS2-BLOCK-fwd		AGGTTCCGTCTTACTGGGTG						this study			Second insertion into core chromosome 3
INS2-FLANK-rev		GCAGTACAAGCTACGATGGC						this study			Second insertion into core chromosome 3
References
Kerenyi Z, Moretti A, Waalwijk C, Olah B, Hornok L. Mating type sequences in asexually reproducing Fusarium species. Applied and Environmental Microbiology. 2004;70(8):4419-23.
Parry DW, Nicholson P. Development of a PCR assay to detect Fusarium poae in wheat. Plant Pathology. 1996;45(2):383-91.
